# Supplementary material for: Bis(1H-imidazole-κN 3)bis­(1-naph­tha­lene­acetato-κ2 O,O′)cadmium(II)
Source: Acta Crystallogr Sect E Struct Rep Online. 2008 Apr 10;64(Pt 5):m653. doi: 10.1107/S1600536808009409 (PMC2961099; doi:10.1107/S1600536808009409)
Supplement: Supplementary file 1 [file e-64-0m653-sup1.cif]

##############################################################################
###                                                                        ###
###        Electronic paper (Acta Crystallographica Section E)             ###
###                                                                        ###
##############################################################################
#                                                                            #
# This CIF contains the data in a paper accepted for publication in Acta     #
# Crystallographica Section E. It conforms to the requirements of Notes      #
# for Authors for Section E, and has been peer reviewed under the auspices   #
# of the IUCr Commission on Journals.                                        #
#                                                                            #
# Full details of the Crystallographic Information File format               #
# are given in the paper "The Crystallographic Information File (CIF):       #
# a New Standard Archive File for Crystallography" by S. R. Hall, F. H.      #
# Allen and I. D. Brown [Acta Cryst. (1991), A47, 655-685].                  #
#                                                                            #
# The current version of the core CIF dictionary is obtainable from          #
# ftp://ftp.iucr.org/pub/cif_core.dic. The current version number is 2.4.    #
#                                                                            #
# Software is freely available for graphical display of the structure(s) in  #
# this CIF.  For information consult the CIF home page http://www.iucr.org/  #
# cif/home.html                                                              #
#                                                                            #
# This file may be used for bona fide research purposes within the           #
# scientific community so long as proper attribution is given to the journal # 
# article from which it was obtained.                                        #
#                                                                            #
##############################################################################
                                             
data_I
_audit_creation_method     SHELXL-97
_chemical_name_systematic
;
Bis(1H-imidazole-\kN^3^)bis(1-naphthaleneacetato-
\k^2^<i>O</i>,<i>O</i>')cadmium(II)
;
_chemical_name_common     ?
_chemical_formula_moiety     'C30 H26 Cd N4 O4'
_chemical_formula_sum     'C30 H26 Cd N4 O4'
_chemical_formula_iupac     '[Cd (C12 H9 O2)2 (C3 H4 N2)2]'
_chemical_formula_weight     618.95
_chemical_melting_point     ?
_symmetry_cell_setting     monoclinic
_symmetry_space_group_name_H-M     'P 21/n'
_symmetry_space_group_name_Hall     '-P 2yn'
loop_
    _symmetry_equiv_pos_as_xyz
    'x, y, z'
    '-x+1/2, y+1/2, -z+1/2'
    '-x, -y, -z'
    'x-1/2, -y-1/2, z-1/2'
_cell_length_a     8.5275(3)
_cell_length_b     17.1596(7)
_cell_length_c     19.1198(6)
_cell_angle_alpha     90.00
_cell_angle_beta     100.735(2)
_cell_angle_gamma     90.00
_cell_volume     2748.81(17)
_cell_formula_units_Z     4
_cell_measurement_reflns_used     5300
_cell_measurement_theta_min     1.26
_cell_measurement_theta_max     28.00
_cell_measurement_temperature     296(2)
_exptl_crystal_description     block
_exptl_crystal_colour     colorless
_exptl_crystal_size_max     0.26
_exptl_crystal_size_mid     0.23
_exptl_crystal_size_min     0.21
_exptl_crystal_density_diffrn     1.496
_exptl_crystal_density_meas     ?
_exptl_crystal_density_method     'not measured'
_exptl_crystal_F_000     1256
_exptl_absorpt_coefficient_mu     0.837
_exptl_absorpt_correction_type     multi-scan
_exptl_absorpt_process_details     '(SADABS; Sheldrick, 1996)'
_exptl_absorpt_correction_T_min     0.8118
_exptl_absorpt_correction_T_max     0.8439
_exptl_special_details
;
;
_diffrn_ambient_temperature     296(2)
_diffrn_radiation_type     MoK\a
_diffrn_radiation_wavelength     0.71073
_diffrn_radiation_source     'fine-focus sealed tube'
_diffrn_radiation_monochromator     graphite
_diffrn_measurement_device_type     'Bruker APEXII area-detector'
_diffrn_measurement_method     '\f and \w'
_diffrn_detector_area_resol_mean     ?
_diffrn_reflns_number     26061
_diffrn_reflns_av_R_equivalents     0.0890
_diffrn_reflns_av_sigmaI/netI     0.0942
_diffrn_reflns_theta_min     2.17
_diffrn_reflns_theta_max     26.00
_diffrn_reflns_theta_full     26.00
_diffrn_measured_fraction_theta_max     0.998
_diffrn_measured_fraction_theta_full     0.998
_diffrn_reflns_limit_h_min     -9
_diffrn_reflns_limit_h_max     10
_diffrn_reflns_limit_k_min     -16
_diffrn_reflns_limit_k_max     21
_diffrn_reflns_limit_l_min     -23
_diffrn_reflns_limit_l_max     23
_diffrn_standards_number     0
_diffrn_standards_interval_count     ?
_diffrn_standards_interval_time     ?
_diffrn_standards_decay_%     ?
_refine_special_details
;
Refinement of <i>F</i>^2^ against ALL reflections. The weighted <i>R</i>-factor
<i>wR</i> and goodness of fit <i>S</i> are based on <i>F</i>^2^, conventional
<i>R</i>-factors <i>R</i> are based on <i>F</i>, with <i>F</i> set to zero for
negative <i>F</i>^2^. The threshold expression of <i>F</i>^2^ >
\s(<i>F</i>^2^) is used only for calculating <i>R</i>-factors(gt) <i>etc</i>.
and is not relevant to the choice of reflections for refinement.
<i>R</i>-factors based on <i>F</i>^2^ are statistically about twice as large
as those based on <i>F</i>, and <i>R</i>- factors based on ALL data will be
even larger.
;
_reflns_number_total     5399
_reflns_number_gt     3336
_reflns_threshold_expression     I>2\s(I)
_refine_ls_structure_factor_coef     Fsqd
_refine_ls_matrix_type     full
_refine_ls_R_factor_all     0.0948
_refine_ls_R_factor_gt     0.0510
_refine_ls_wR_factor_gt     0.1187
_refine_ls_wR_factor_ref     0.1425
_refine_ls_goodness_of_fit_ref     0.992
_refine_ls_restrained_S_all     0.992
_refine_ls_number_reflns     5399
_refine_ls_number_parameters     340
_refine_ls_number_restraints     0
_refine_ls_hydrogen_treatment     constr
_refine_ls_weighting_scheme     calc
_refine_ls_weighting_details
         'calc w=1/[\s^2^(Fo^2^)+(0.0533P)^2^+1.0058P] where P=(Fo^2^+2Fc^2^)/3'
_atom_sites_solution_hydrogens     geom
_atom_sites_solution_primary     direct
_atom_sites_solution_secondary     difmap
_refine_ls_shift/su_max     0.001
_refine_ls_shift/su_mean     0.000
_refine_diff_density_max     0.569
_refine_diff_density_min     -1.159
_refine_ls_extinction_method     none
_refine_ls_extinction_coef     ?
loop_
    _atom_type_symbol
    _atom_type_description
    _atom_type_scat_dispersion_real
    _atom_type_scat_dispersion_imag
    _atom_type_scat_source
    'C' 'C' 0.0033 0.0016
                         'International Tables Vol C Tables 4.2.6.8 and 6.1.1.4'
    'H' 'H' 0.0000 0.0000
                         'International Tables Vol C Tables 4.2.6.8 and 6.1.1.4'
    'N' 'N' 0.0061 0.0033
                         'International Tables Vol C Tables 4.2.6.8 and 6.1.1.4'
    'O' 'O' 0.0106 0.0060
                         'International Tables Vol C Tables 4.2.6.8 and 6.1.1.4'
    'Cd' 'Cd' -0.8075 1.2024
                         'International Tables Vol C Tables 4.2.6.8 and 6.1.1.4'
_computing_data_collection     'APEX2 (Bruker, 2004)'
_computing_cell_refinement     'SAINT (Bruker, 2004)'
_computing_data_reduction     'SAINT (Bruker, 2004)'
_computing_structure_solution     'SHELXS97 (Sheldrick, 2008)'
_computing_structure_refinement     'SHELXL97 (Sheldrick, 2008)'
_computing_molecular_graphics     'XP in SHELXTL (Sheldrick, 2008)'
_computing_publication_material     'SHELXTL (Sheldrick, 2008)'
loop_
    _atom_site_type_symbol
    _atom_site_label
    _atom_site_fract_x
    _atom_site_fract_y
    _atom_site_fract_z
    _atom_site_U_iso_or_equiv
    _atom_site_adp_type
    _atom_site_calc_flag
    _atom_site_refinement_flags
    _atom_site_occupancy
    _atom_site_disorder_assembly
    _atom_site_disorder_group
    C C1 0.3023(7) 0.6405(3) 0.3585(3) 0.0583(14) Uani d . 1 . .
    C C2 0.3810(7) 0.6218(4) 0.4342(3) 0.0694(16) Uani d . 1 . .
    H H2A 0.3450 0.6594 0.4656 0.083 Uiso calc R 1 . .
    H H2B 0.3449 0.5708 0.4463 0.083 Uiso calc R 1 . .
    C C3 0.5602(7) 0.6219(3) 0.4484(2) 0.0581(14) Uani d . 1 . .
    C C4 0.6434(8) 0.6822(3) 0.4844(3) 0.0656(16) Uani d . 1 . .
    H H4 0.5878 0.7224 0.5016 0.079 Uiso calc R 1 . .
    C C5 0.8115(8) 0.6849(3) 0.4962(3) 0.0639(15) Uani d . 1 . .
    H H5 0.8652 0.7265 0.5212 0.077 Uiso calc R 1 . .
    C C6 0.8959(7) 0.6271(3) 0.4713(2) 0.0595(14) Uani d . 1 . .
    H H6 1.0067 0.6297 0.4790 0.071 Uiso calc R 1 . .
    C C7 0.8159(7) 0.5633(3) 0.4339(2) 0.0540(13) Uani d . 1 . .
    C C8 0.9015(7) 0.5033(4) 0.4069(3) 0.0649(15) Uani d . 1 . .
    H H8 1.0124 0.5052 0.4145 0.078 Uiso calc R 1 . .
    C C9 0.8232(9) 0.4431(4) 0.3701(3) 0.0785(18) Uani d . 1 . .
    H H9 0.8802 0.4038 0.3525 0.094 Uiso calc R 1 . .
    C C10 0.6560(9) 0.4402(4) 0.3585(4) 0.088(2) Uani d . 1 . .
    H H10 0.6025 0.3991 0.3326 0.105 Uiso calc R 1 . .
    C C11 0.5716(7) 0.4966(4) 0.3845(3) 0.0716(16) Uani d . 1 . .
    H H11 0.4609 0.4927 0.3771 0.086 Uiso calc R 1 . .
    C C12 0.6464(6) 0.5606(3) 0.4223(2) 0.0543(13) Uani d . 1 . .
    C C13 0.2197(7) 0.6142(3) 0.1108(2) 0.0593(14) Uani d . 1 . .
    C C14 0.2727(9) 0.5800(4) 0.0458(3) 0.0794(19) Uani d . 1 . .
    H H14A 0.1911 0.5918 0.0046 0.095 Uiso calc R 1 . .
    H H14B 0.3691 0.6070 0.0394 0.095 Uiso calc R 1 . .
    C C15 0.3051(9) 0.4945(4) 0.0457(3) 0.0718(17) Uani d . 1 . .
    C C16 0.2010(9) 0.4454(4) 0.0041(3) 0.092(2) Uani d . 1 . .
    H H16 0.1081 0.4658 -0.0230 0.111 Uiso calc R 1 . .
    C C17 0.2301(11) 0.3654(5) 0.0011(4) 0.101(3) Uani d . 1 . .
    H H17 0.1559 0.3335 -0.0272 0.121 Uiso calc R 1 . .
    C C18 0.3651(12) 0.3339(5) 0.0390(5) 0.102(3) Uani d . 1 . .
    H H18 0.3832 0.2806 0.0361 0.122 Uiso calc R 1 . .
    C C19 0.4786(9) 0.3811(4) 0.0827(3) 0.0738(18) Uani d . 1 . .
    C C20 0.6198(11) 0.3493(5) 0.1221(4) 0.091(2) Uani d . 1 . .
    H H20 0.6394 0.2962 0.1192 0.109 Uiso calc R 1 . .
    C C21 0.7265(12) 0.3946(6) 0.1637(4) 0.113(3) Uani d . 1 . .
    H H21 0.8192 0.3730 0.1898 0.135 Uiso calc R 1 . .
    C C22 0.6983(11) 0.4739(6) 0.1678(4) 0.108(3) Uani d . 1 . .
    H H22 0.7731 0.5048 0.1968 0.129 Uiso calc R 1 . .
    C C23 0.5650(10) 0.5074(4) 0.1308(3) 0.085(2) Uani d . 1 . .
    H H23 0.5502 0.5608 0.1348 0.102 Uiso calc R 1 . .
    C C24 0.4467(9) 0.4625(3) 0.0858(3) 0.0684(18) Uani d . 1 . .
    C C25 -0.1907(7) 0.6672(3) 0.2707(3) 0.0589(14) Uani d . 1 . .
    H H25 -0.1394 0.6407 0.3110 0.071 Uiso calc R 1 . .
    C C26 -0.2362(7) 0.7286(3) 0.1729(3) 0.0626(15) Uani d . 1 . .
    H H26 -0.2210 0.7536 0.1315 0.075 Uiso calc R 1 . .
    C C27 -0.3772(8) 0.7215(4) 0.1936(3) 0.0734(16) Uani d . 1 . .
    H H27 -0.4758 0.7394 0.1699 0.088 Uiso calc R 1 . .
    C C28 0.2489(10) 0.8574(4) 0.2921(3) 0.099(3) Uani d . 1 . .
    H H28 0.2326 0.8398 0.3362 0.118 Uiso calc R 1 . .
    C C29 0.2722(7) 0.8611(3) 0.1845(3) 0.0635(15) Uani d . 1 . .
    H H29 0.2723 0.8466 0.1376 0.076 Uiso calc R 1 . .
    C C30 0.3157(7) 0.9321(4) 0.2124(3) 0.0698(16) Uani d . 1 . .
    H H30 0.3521 0.9743 0.1894 0.084 Uiso calc R 1 . .
    Cd Cd1 0.14721(4) 0.68863(2) 0.227269(18) 0.05146(17) Uani d . 1 . .
    N N1 0.2286(6) 0.8142(2) 0.2344(2) 0.0604(12) Uani d . 1 . .
    N N2 0.2951(7) 0.9287(3) 0.2801(3) 0.0800(15) Uani d . 1 . .
    H H2 0.3095 0.9664 0.3103 0.096 Uiso calc R 1 . .
    N N3 -0.1180(5) 0.6943(2) 0.2210(2) 0.0542(11) Uani d . 1 . .
    N N4 -0.3455(6) 0.6822(3) 0.2569(3) 0.0648(13) Uani d . 1 . .
    H H4A -0.4137 0.6697 0.2829 0.078 Uiso calc R 1 . .
    O O1 0.1546(5) 0.6372(3) 0.3436(2) 0.0823(9) Uani d . 1 . .
    O O2 0.3806(5) 0.6581(3) 0.3125(2) 0.0823(9) Uani d . 1 . .
    O O3 0.2221(6) 0.6855(2) 0.1175(2) 0.0803(9) Uani d . 1 . .
    O O4 0.1694(6) 0.5712(2) 0.1548(2) 0.0803(9) Uani d . 1 . .
loop_
    _atom_site_aniso_label
    _atom_site_aniso_U_11
    _atom_site_aniso_U_22
    _atom_site_aniso_U_33
    _atom_site_aniso_U_12
    _atom_site_aniso_U_13
    _atom_site_aniso_U_23
    C1 0.051(4) 0.061(4) 0.066(3) 0.015(3) 0.019(3) 0.004(3)
    C2 0.059(4) 0.093(5) 0.059(3) 0.003(3) 0.016(3) 0.003(3)
    C3 0.056(4) 0.074(4) 0.044(3) 0.010(3) 0.009(3) 0.005(3)
    C4 0.073(5) 0.074(4) 0.048(3) 0.014(3) 0.006(3) -0.005(3)
    C5 0.076(5) 0.064(4) 0.048(3) -0.007(3) 0.001(3) 0.000(3)
    C6 0.054(4) 0.064(4) 0.057(3) -0.002(3) 0.001(3) 0.007(3)
    C7 0.056(4) 0.062(3) 0.043(2) 0.004(3) 0.005(2) 0.012(2)
    C8 0.054(4) 0.070(4) 0.068(3) 0.011(3) 0.004(3) 0.002(3)
    C9 0.076(5) 0.069(4) 0.089(4) 0.020(4) 0.012(4) -0.002(3)
    C10 0.088(6) 0.067(4) 0.101(5) 0.003(4) 0.002(4) -0.019(4)
    C11 0.054(4) 0.075(4) 0.081(4) -0.005(3) -0.001(3) -0.004(3)
    C12 0.050(3) 0.061(3) 0.051(3) 0.002(3) 0.006(3) 0.005(2)
    C13 0.070(4) 0.060(4) 0.050(3) 0.011(3) 0.017(3) 0.009(2)
    C14 0.109(6) 0.077(4) 0.061(3) 0.011(4) 0.036(4) 0.007(3)
    C15 0.092(5) 0.078(4) 0.053(3) 0.004(4) 0.034(3) -0.011(3)
    C16 0.095(6) 0.103(6) 0.084(4) 0.011(5) 0.030(4) -0.037(4)
    C17 0.092(6) 0.097(6) 0.121(6) -0.013(5) 0.038(5) -0.055(5)
    C18 0.118(7) 0.078(5) 0.130(6) -0.013(5) 0.076(6) -0.036(5)
    C19 0.098(6) 0.061(4) 0.072(4) 0.002(4) 0.041(4) -0.009(3)
    C20 0.127(7) 0.072(5) 0.081(4) 0.014(5) 0.040(5) 0.002(4)
    C21 0.145(9) 0.113(7) 0.080(5) 0.028(6) 0.019(5) 0.005(5)
    C22 0.122(8) 0.106(7) 0.091(5) -0.014(6) 0.007(5) -0.020(5)
    C23 0.120(7) 0.065(4) 0.074(4) -0.007(5) 0.027(4) -0.002(4)
    C24 0.104(5) 0.057(4) 0.055(3) -0.010(4) 0.043(4) -0.007(3)
    C25 0.046(3) 0.070(4) 0.063(3) 0.003(3) 0.014(3) 0.011(3)
    C26 0.072(4) 0.058(3) 0.057(3) 0.005(3) 0.011(3) 0.008(3)
    C27 0.056(4) 0.079(4) 0.080(4) -0.002(3) 0.002(3) 0.004(4)
    C28 0.166(8) 0.062(4) 0.088(4) -0.022(4) 0.077(5) -0.009(3)
    C29 0.082(4) 0.052(4) 0.058(3) 0.002(3) 0.019(3) 0.004(3)
    C30 0.079(5) 0.059(4) 0.076(4) 0.003(3) 0.028(3) 0.010(3)
    Cd1 0.0507(3) 0.0500(3) 0.0565(2) -0.00004(18) 0.01726(19) 0.00188(17)
    N1 0.067(3) 0.054(3) 0.066(3) -0.004(2) 0.029(2) -0.008(2)
    N2 0.106(4) 0.050(3) 0.094(3) -0.017(3) 0.045(3) -0.014(3)
    N3 0.048(3) 0.058(3) 0.059(2) 0.004(2) 0.017(2) 0.009(2)
    N4 0.053(3) 0.071(3) 0.074(3) -0.003(2) 0.023(2) 0.005(2)
    O1 0.0491(18) 0.123(3) 0.0752(18) 0.0087(18) 0.0131(15) 0.0229(18)
    O2 0.0491(18) 0.123(3) 0.0752(18) 0.0087(18) 0.0131(15) 0.0229(18)
    O3 0.125(3) 0.0522(18) 0.0756(17) 0.0066(17) 0.0499(18) 0.0068(14)
    O4 0.125(3) 0.0522(18) 0.0756(17) 0.0066(17) 0.0499(18) 0.0068(14)
_geom_special_details
;
All e.s.d.'s (except the e.s.d. in the dihedral angle between two l.s. planes)
are estimated using the full covariance matrix. The cell e.s.d.'s are taken
into account individually in the estimation of e.s.d.'s in distances, angles
and torsion angles; correlations between e.s.d.'s in cell parameters are only
used when they are defined by crystal symmetry. An approximate (isotropic)
treatment of cell e.s.d.'s is used for estimating e.s.d.'s involving l.s.
planes.
;
loop_
    _geom_bond_atom_site_label_1
    _geom_bond_atom_site_label_2
    _geom_bond_site_symmetry_2
    _geom_bond_distance
    _geom_bond_publ_flag
    C1 O2 . 1.236(6) ?
    C1 O1 . 1.240(6) ?
    C1 C2 . 1.513(7) ?
    C2 C3 . 1.501(8) ?
    C2 H2A . 0.9700 ?
    C2 H2B . 0.9700 ?
    C3 C4 . 1.366(8) ?
    C3 C12 . 1.425(7) ?
    C4 C5 . 1.410(9) ?
    C4 H4 . 0.9300 ?
    C5 C6 . 1.362(7) ?
    C5 H5 . 0.9300 ?
    C6 C7 . 1.413(7) ?
    C6 H6 . 0.9300 ?
    C7 C8 . 1.414(7) ?
    C7 C12 . 1.422(7) ?
    C8 C9 . 1.354(8) ?
    C8 H8 . 0.9300 ?
    C9 C10 . 1.402(9) ?
    C9 H9 . 0.9300 ?
    C10 C11 . 1.356(8) ?
    C10 H10 . 0.9300 ?
    C11 C12 . 1.402(7) ?
    C11 H11 . 0.9300 ?
    C13 O3 . 1.230(6) ?
    C13 O4 . 1.252(6) ?
    C13 C14 . 1.517(7) ?
    C14 C15 . 1.494(8) ?
    C14 H14A . 0.9700 ?
    C14 H14B . 0.9700 ?
    C15 C16 . 1.367(9) ?
    C15 C24 . 1.415(9) ?
    C16 C17 . 1.398(10) ?
    C16 H16 . 0.9300 ?
    C17 C18 . 1.353(11) ?
    C17 H17 . 0.9300 ?
    C18 C19 . 1.412(10) ?
    C18 H18 . 0.9300 ?
    C19 C20 . 1.407(9) ?
    C19 C24 . 1.426(8) ?
    C20 C21 . 1.340(11) ?
    C20 H20 . 0.9300 ?
    C21 C22 . 1.386(11) ?
    C21 H21 . 0.9300 ?
    C22 C23 . 1.350(10) ?
    C22 H22 . 0.9300 ?
    C23 C24 . 1.423(9) ?
    C23 H23 . 0.9300 ?
    C25 N3 . 1.313(6) ?
    C25 N4 . 1.323(7) ?
    C25 H25 . 0.9300 ?
    C26 C27 . 1.340(8) ?
    C26 N3 . 1.365(7) ?
    C26 H26 . 0.9300 ?
    C27 N4 . 1.367(8) ?
    C27 H27 . 0.9300 ?
    C28 N1 . 1.315(7) ?
    C28 N2 . 1.319(7) ?
    C28 H28 . 0.9300 ?
    C29 N1 . 1.352(6) ?
    C29 C30 . 1.355(7) ?
    C29 H29 . 0.9300 ?
    C30 N2 . 1.339(7) ?
    C30 H30 . 0.9300 ?
    Cd1 N3 . 2.244(4) ?
    Cd1 N1 . 2.259(4) ?
    Cd1 O3 . 2.306(3) ?
    Cd1 O1 . 2.384(4) ?
    Cd1 O2 . 2.384(4) ?
    Cd1 O4 . 2.473(4) ?
    N2 H2 . 0.8600 ?
    N4 H4A . 0.8600 ?
loop_
    _geom_angle_atom_site_label_1
    _geom_angle_atom_site_label_2
    _geom_angle_atom_site_label_3
    _geom_angle_site_symmetry_1
    _geom_angle_site_symmetry_3
    _geom_angle
    _geom_angle_publ_flag
    O2 C1 O1 . . 120.6(5) ?
    O2 C1 C2 . . 122.0(5) ?
    O1 C1 C2 . . 117.4(4) ?
    C3 C2 C1 . . 115.3(4) ?
    C3 C2 H2A . . 108.4 ?
    C1 C2 H2A . . 108.4 ?
    C3 C2 H2B . . 108.4 ?
    C1 C2 H2B . . 108.4 ?
    H2A C2 H2B . . 107.5 ?
    C4 C3 C12 . . 118.8(5) ?
    C4 C3 C2 . . 120.5(5) ?
    C12 C3 C2 . . 120.6(5) ?
    C3 C4 C5 . . 121.5(5) ?
    C3 C4 H4 . . 119.3 ?
    C5 C4 H4 . . 119.3 ?
    C6 C5 C4 . . 120.5(5) ?
    C6 C5 H5 . . 119.7 ?
    C4 C5 H5 . . 119.7 ?
    C5 C6 C7 . . 120.3(5) ?
    C5 C6 H6 . . 119.8 ?
    C7 C6 H6 . . 119.8 ?
    C6 C7 C8 . . 121.1(5) ?
    C6 C7 C12 . . 119.0(5) ?
    C8 C7 C12 . . 119.9(5) ?
    C9 C8 C7 . . 120.5(6) ?
    C9 C8 H8 . . 119.8 ?
    C7 C8 H8 . . 119.8 ?
    C8 C9 C10 . . 119.9(6) ?
    C8 C9 H9 . . 120.1 ?
    C10 C9 H9 . . 120.1 ?
    C11 C10 C9 . . 120.7(6) ?
    C11 C10 H10 . . 119.7 ?
    C9 C10 H10 . . 119.7 ?
    C10 C11 C12 . . 121.8(6) ?
    C10 C11 H11 . . 119.1 ?
    C12 C11 H11 . . 119.1 ?
    C11 C12 C7 . . 117.2(5) ?
    C11 C12 C3 . . 123.0(5) ?
    C7 C12 C3 . . 119.8(5) ?
    O3 C13 O4 . . 121.1(5) ?
    O3 C13 C14 . . 117.9(5) ?
    O4 C13 C14 . . 121.0(5) ?
    C15 C14 C13 . . 117.6(4) ?
    C15 C14 H14A . . 107.9 ?
    C13 C14 H14A . . 107.9 ?
    C15 C14 H14B . . 107.9 ?
    C13 C14 H14B . . 107.9 ?
    H14A C14 H14B . . 107.2 ?
    C16 C15 C24 . . 118.3(6) ?
    C16 C15 C14 . . 120.4(7) ?
    C24 C15 C14 . . 121.3(6) ?
    C15 C16 C17 . . 121.9(8) ?
    C15 C16 H16 . . 119.1 ?
    C17 C16 H16 . . 119.1 ?
    C18 C17 C16 . . 120.7(8) ?
    C18 C17 H17 . . 119.6 ?
    C16 C17 H17 . . 119.6 ?
    C17 C18 C19 . . 120.5(8) ?
    C17 C18 H18 . . 119.7 ?
    C19 C18 H18 . . 119.7 ?
    C20 C19 C18 . . 121.2(7) ?
    C20 C19 C24 . . 120.6(7) ?
    C18 C19 C24 . . 118.2(8) ?
    C21 C20 C19 . . 120.8(8) ?
    C21 C20 H20 . . 119.6 ?
    C19 C20 H20 . . 119.6 ?
    C20 C21 C22 . . 119.8(9) ?
    C20 C21 H21 . . 120.1 ?
    C22 C21 H21 . . 120.1 ?
    C23 C22 C21 . . 121.7(8) ?
    C23 C22 H22 . . 119.1 ?
    C21 C22 H22 . . 119.1 ?
    C22 C23 C24 . . 121.3(7) ?
    C22 C23 H23 . . 119.4 ?
    C24 C23 H23 . . 119.4 ?
    C15 C24 C23 . . 123.8(6) ?
    C15 C24 C19 . . 120.4(6) ?
    C23 C24 C19 . . 115.8(7) ?
    N3 C25 N4 . . 112.0(5) ?
    N3 C25 H25 . . 124.0 ?
    N4 C25 H25 . . 124.0 ?
    C27 C26 N3 . . 110.7(5) ?
    C27 C26 H26 . . 124.7 ?
    N3 C26 H26 . . 124.7 ?
    C26 C27 N4 . . 105.4(6) ?
    C26 C27 H27 . . 127.3 ?
    N4 C27 H27 . . 127.3 ?
    N1 C28 N2 . . 112.0(5) ?
    N1 C28 H28 . . 124.0 ?
    N2 C28 H28 . . 124.0 ?
    N1 C29 C30 . . 110.4(5) ?
    N1 C29 H29 . . 124.8 ?
    C30 C29 H29 . . 124.8 ?
    N2 C30 C29 . . 105.4(5) ?
    N2 C30 H30 . . 127.3 ?
    C29 C30 H30 . . 127.3 ?
    N3 Cd1 N1 . . 104.92(16) ?
    N3 Cd1 O3 . . 113.55(17) ?
    N1 Cd1 O3 . . 86.72(14) ?
    N3 Cd1 O1 . . 85.25(14) ?
    N1 Cd1 O1 . . 110.02(16) ?
    O3 Cd1 O1 . . 151.34(16) ?
    N3 Cd1 O2 . . 138.65(14) ?
    N1 Cd1 O2 . . 87.71(17) ?
    O3 Cd1 O2 . . 106.24(15) ?
    O1 Cd1 O2 . . 53.62(13) ?
    N3 Cd1 O4 . . 100.77(15) ?
    N1 Cd1 O4 . . 139.07(13) ?
    O3 Cd1 O4 . . 53.65(12) ?
    O1 Cd1 O4 . . 103.32(14) ?
    O2 Cd1 O4 . . 93.62(16) ?
    C28 N1 C29 . . 104.2(5) ?
    C28 N1 Cd1 . . 125.4(4) ?
    C29 N1 Cd1 . . 130.3(3) ?
    C28 N2 C30 . . 107.8(5) ?
    C28 N2 H2 . . 126.1 ?
    C30 N2 H2 . . 126.1 ?
    C25 N3 C26 . . 104.5(5) ?
    C25 N3 Cd1 . . 123.6(4) ?
    C26 N3 Cd1 . . 131.7(3) ?
    C25 N4 C27 . . 107.4(5) ?
    C25 N4 H4A . . 126.3 ?
    C27 N4 H4A . . 126.3 ?
    C1 O1 Cd1 . . 92.6(3) ?
    C1 O2 Cd1 . . 92.7(3) ?
    C13 O3 Cd1 . . 96.7(3) ?
    C13 O4 Cd1 . . 88.2(3) ?
loop_
    _geom_hbond_atom_site_label_D
    _geom_hbond_atom_site_label_H
    _geom_hbond_atom_site_label_A
    _geom_hbond_site_symmetry_A
    _geom_hbond_distance_DH
    _geom_hbond_distance_HA
    _geom_hbond_distance_DA
    _geom_hbond_angle_DHA
    N2 H2 O4 2 0.86 1.92 2.735(6) 158.7
    N4 H4A O2 1_455 0.86 1.95 2.772(6) 159.1
data_global
_journal_date_recd_electronic     2008-03-25
_journal_date_accepted     2008-04-06
_journal_name_full     'Acta Crystallographica, Section E'
_journal_year     2008
_journal_volume     64
_journal_issue      5
_journal_page_first     m653
_journal_page_last     m653
_journal_paper_category     QM
_journal_coeditor_code     NG2436
_publ_contact_author_name     'Wen-Dong,Song'
_publ_contact_author_address
;
College of Science,Guang Dong Ocean University,
Zhan jiang 524088
People's Republic of China
;
_publ_contact_author_email     songwd60@126.com
_publ_contact_author_fax     '86 0759 2383636'
_publ_contact_author_phone     '86 0759 2383559'
_publ_section_title
;\
Bis(1H-imidazole-\k<i>N</i>^3^)bis(1-naphthaleneacetato-\
\k^2^<i>O</i>,<i>O</i>')cadmium(II)
;
loop_
    _publ_author_name
    _publ_author_footnote
    _publ_author_address
    'Wen-Dong, Song' .
;
College of Science, Guang Dong Ocean University,
Zhanjiang 524088
People's Republic of China
;
    'Li-Li, Ji' .
;
College of Science, Guang Dong Ocean University,
Zhanjiang 524088
People's Republic of China
;
    'Hong-Mian, Wu' .
;
College of Food Science and Technology
Guang Dong Ocean University
Zhanjiang 524088
People's Republic of China
;
