# Supplementary material for: Bis(1H-imidazole-κN 3)bis­(1-naph­tha­lene­acetato-κ2 O,O′)cadmium(II)
Source: Acta Crystallogr Sect E Struct Rep Online. 2008 Apr 10;64(Pt 5):m653. doi: 10.1107/S1600536808009409 (PMC2961099; doi:10.1107/S1600536808009409)
Supplement: Supplementary file 2 [file e-64-0m653-Isup2.hkl]

# 
# h,k,l, Fc-squared, Fo-squared, sigma(Fo-squared) and status flag 
# 
data_I
_shelx_title ' 1 in P2(1)/n' 
_shelx_refln_list_code          4 
_shelx_F_calc_maximum      307.16 
_exptl_crystal_F_000      1256.00 
_reflns_d_resolution_high  0.8107 
 
loop_ 
 _symmetry_equiv_pos_as_xyz 
 'x, y, z' 
 '-x+1/2, y+1/2, -z+1/2' 
 '-x, -y, -z' 
 'x-1/2, -y-1/2, z-1/2' 
 
_cell_length_a     8.5275 
_cell_length_b    17.1596 
_cell_length_c    19.1198 
_cell_angle_alpha  90.000 
_cell_angle_beta  100.735 
_cell_angle_gamma  90.000 
 
_shelx_F_squared_multiplier     1.000 
 
loop_ 
 _refln_index_h 
 _refln_index_k 
 _refln_index_l 
 _refln_F_squared_calc 
 _refln_F_squared_meas 
 _refln_F_squared_sigma 
 _refln_observed_status 
   2   0   0    94345.40    84643.61   6213.93 o 
   4   0   0    21351.80    23728.11   1317.54 o 
   6   0   0     3775.02     4185.44    598.38 o 
   8   0   0      339.24      307.00    114.25 o 
  10   0   0      332.41       36.52    105.38 o 
   1   1   0     1182.78     1174.47     74.59 o 
   2   1   0    14632.13    14036.39    715.88 o 
   3   1   0    10424.77     9938.92    443.29 o 
   4   1   0     1589.31     1580.24     68.91 o 
   5   1   0      797.34      799.68     48.64 o 
   6   1   0     2088.42     1863.15    202.60 o 
   7   1   0      207.08      211.95     82.98 o 
   8   1   0     2309.53     1900.38    256.15 o 
   9   1   0        4.12       57.76     59.60 o 
  10   1   0        2.75      -76.66     65.88 o 
   0   2   0     3054.00     2862.05    352.65 o 
   1   2   0     1815.05     1840.78    132.68 o 
   2   2   0     2753.39     2813.81    141.38 o 
   3   2   0     1138.88     1001.50     55.96 o 
   4   2   0     5837.18     6264.64    305.77 o 
   5   2   0     6938.28     6806.26    332.48 o 
   6   2   0      939.57      902.50     98.52 o 
   7   2   0        7.52        2.53     33.02 o 
   8   2   0      820.12      681.36    114.09 o 
   9   2   0      363.06      418.90    100.39 o 
  10   2   0      233.06      208.67     87.92 o 
   1   3   0     4772.26     4387.24    271.96 o 
   2   3   0     9826.24     9182.74    564.33 o 
   3   3   0     9677.50     9021.32    425.42 o 
   4   3   0     2959.55     3475.71    171.15 o 
   5   3   0      232.93      235.58     21.02 o 
   6   3   0      309.95      291.63     51.72 o 
   7   3   0     1095.79      955.13    131.63 o 
   8   3   0       24.27      104.64     49.42 o 
   9   3   0      210.83      118.68    133.70 o 
  10   3   0        6.00       12.02     69.38 o 
   0   4   0    17098.57    15398.12   1379.04 o 
   1   4   0     1178.91     1181.03     63.09 o 
   2   4   0     4741.06     4372.79    248.23 o 
   3   4   0     3471.91     3469.92    181.02 o 
   4   4   0        2.30        0.02      8.71 o 
   5   4   0     4892.35     5086.02    279.54 o 
   6   4   0       51.76       13.11     29.94 o 
   7   4   0      257.48      272.92     53.79 o 
   8   4   0       13.18       -9.90     39.13 o 
   9   4   0      417.01      271.09     84.10 o 
  10   4   0        0.76       67.73     73.56 o 
   1   5   0     2488.07     2428.17    125.97 o 
   2   5   0      561.70      554.12     43.84 o 
   3   5   0     4065.34     4377.96    211.87 o 
   4   5   0     1536.06     1703.11     77.35 o 
   5   5   0      196.96      152.40     23.59 o 
   6   5   0        0.38        7.86     23.53 o 
   7   5   0     2034.78     1761.39    344.03 o 
   8   5   0      245.78      179.48     55.75 o 
   9   5   0       63.11       94.28     64.33 o 
  10   5   0        5.16      -95.37     63.58 o 
   0   6   0    35318.91    33403.79   2979.87 o 
   1   6   0       13.58       20.91     11.25 o 
   2   6   0      274.23      246.90     29.62 o 
   3   6   0      168.23      169.04     23.17 o 
   4   6   0     5950.52     6195.32    305.23 o 
   5   6   0      891.02     1024.38    105.25 o 
   6   6   0      401.79      309.53     60.88 o 
   7   6   0       55.62       16.28     38.34 o 
   8   6   0      128.76      108.52     50.10 o 
   9   6   0      173.95       38.26     63.10 o 
   1   7   0     5103.00     5382.84    274.49 o 
   2   7   0    10673.53    10950.47    517.02 o 
   3   7   0     4127.60     4266.02    210.06 o 
   4   7   0     1879.10     2014.92    104.57 o 
   5   7   0      157.90       65.89     44.82 o 
   6   7   0     1430.21     1689.63    129.87 o 
   7   7   0       45.45       71.15     54.65 o 
   8   7   0      760.44      690.17     97.74 o 
   9   7   0       42.51      142.83    100.60 o 
   0   8   0    21965.01    22411.37   1590.88 o 
   1   8   0      482.80      530.17     55.18 o 
   2   8   0     8200.26     8628.66    413.44 o 
   3   8   0      383.03      425.88     38.99 o 
   4   8   0     6688.81     7237.46    378.76 o 
   5   8   0      111.58       40.58     47.97 o 
   6   8   0     4207.18     4878.63    382.48 o 
   7   8   0        9.22      -44.70     53.59 o 
   8   8   0      120.71       92.30     61.40 o 
   9   8   0        0.52      -21.16     95.91 o 
   1   9   0     1043.60     1064.61     66.34 o 
   2   9   0    10174.77    10078.24    483.45 o 
   3   9   0      891.17      844.97     57.22 o 
   4   9   0     2539.69     2745.39    165.91 o 
   5   9   0      440.74      282.22     87.45 o 
   6   9   0     1001.84      988.91    199.83 o 
   7   9   0        2.23        6.40     55.65 o 
   8   9   0      341.62      199.92    120.39 o 
   9   9   0       60.86       -3.84     96.33 o 
   0  10   0     3228.24     3636.36    278.22 o 
   1  10   0     1411.83     1378.19     81.67 o 
   2  10   0       10.55       11.37     21.94 o 
   3  10   0      799.21      766.29     76.08 o 
   4  10   0     1421.87     1459.18    169.00 o 
   5  10   0      152.33      119.88     45.05 o 
   6  10   0      137.64       79.18     77.30 o 
   7  10   0       19.68       78.96     58.25 o 
   8  10   0      110.81      200.43    111.52 o 
   9  10   0      145.30      161.69    127.05 o 
   1  11   0     2152.99     2349.23    170.83 o 
   2  11   0     1674.25     1888.81    112.07 o 
   3  11   0     2672.99     3024.66    201.37 o 
   4  11   0      461.21      552.04     67.09 o 
   5  11   0       65.31       55.68     31.58 o 
   6  11   0        6.92      -42.45     51.31 o 
   7  11   0      807.08      906.92    205.55 o 
   8  11   0       81.16      145.73    108.11 o 
   0  12   0        0.14       -6.11     24.03 o 
   1  12   0     4137.62     4231.55    223.29 o 
   2  12   0       65.56       74.81     29.97 o 
   3  12   0       15.68       52.40     25.77 o 
   4  12   0        2.27      -30.47     24.64 o 
   5  12   0      903.42     1085.43    135.05 o 
   6  12   0        2.16      -18.68     54.28 o 
   7  12   0        0.61      -11.09     86.09 o 
   8  12   0       26.31       21.16     97.44 o 
   1  13   0     1231.53     1425.58     89.81 o 
   2  13   0      612.79      520.34     72.01 o 
   3  13   0     2471.34     2953.00    236.23 o 
   4  13   0      204.07      228.36     47.14 o 
   5  13   0      167.26      171.32     41.86 o 
   6  13   0        6.95       21.21     55.82 o 
   7  13   0      597.46      994.72    222.53 o 
   8  13   0        2.28      102.30    115.44 o 
   0  14   0      212.45      220.73     45.51 o 
   1  14   0      909.95      861.38     70.63 o 
   2  14   0        2.82       31.73     32.56 o 
   3  14   0       44.66       63.21     32.09 o 
   4  14   0      314.99      245.59     45.50 o 
   5  14   0      744.39      729.24     86.66 o 
   6  14   0      183.49      106.54     70.05 o 
   7  14   0       19.43       51.37    101.20 o 
   1  15   0      524.74      452.55    105.36 o 
   2  15   0     2117.07     2211.42    186.70 o 
   3  15   0      797.99      845.27     82.30 o 
   4  15   0      428.87      473.66     83.02 o 
   5  15   0        7.87       19.48     57.38 o 
   6  15   0       88.29       80.03    111.43 o 
   0  16   0     6318.38     6795.02    634.33 o 
   1  16   0       17.16        6.21     32.62 o 
   2  16   0      511.47      433.37     77.97 o 
   3  16   0       24.75       91.05     37.63 o 
   4  16   0      829.47     1178.68    122.96 o 
   5  16   0       36.51      170.56    118.26 o 
   6  16   0      329.73      420.91    154.18 o 
   1  17   0        7.33       51.53     43.74 o 
   2  17   0      738.30      647.77     86.15 o 
   3  17   0      178.36      245.51    117.92 o 
   4  17   0      202.50      218.78     59.68 o 
   5  17   0       22.59       47.01    124.49 o 
   6  17   0      137.45      221.42    138.48 o 
   0  18   0      463.48      226.79    119.54 o 
   1  18   0       39.31       87.35     67.35 o 
   2  18   0      137.19      124.15     51.37 o 
   3  18   0       16.52       42.46     50.95 o 
   4  18   0      128.93      163.97     80.13 o 
   5  18   0      104.24      -52.05    114.16 o 
   1  19   0      285.21      228.25     79.51 o 
   2  19   0       75.82      165.90    218.30 o 
   3  19   0      424.62      461.43    289.51 o 
   4  19   0       31.28       73.25     79.26 o 
   0  20   0        6.73      105.03    109.64 o 
   1  20   0      235.68      354.70     96.08 o 
   2  20   0        7.02      -22.91     69.18 o 
   3  20   0       53.92       50.12     79.72 o 
   1  21   0      122.46        0.68    102.52 o 
  -9   0   1      705.00      459.05    141.21 o 
  -7   0   1      284.76      179.52     85.07 o 
  -5   0   1     6324.18     7215.19    402.03 o 
  -3   0   1     4834.76     4647.70    262.47 o 
  -1   0   1    22012.98    20844.07   1922.84 o 
   1   0   1    39008.29    40253.44   5393.98 o 
   3   0   1       11.69       -9.74     15.49 o 
   5   0   1     4323.35     4292.63    437.63 o 
   7   0   1       22.74       -2.05     68.60 o 
   9   0   1      725.96      516.47    157.77 o 
 -10   1   1        3.16       58.01     72.94 o 
  -9   1   1      131.12        8.25     58.18 o 
  -8   1   1      454.73      318.66     84.11 o 
  -7   1   1     1509.60     1135.67    206.32 o 
  -6   1   1      205.68      217.86     25.16 o 
  -5   1   1      179.79      157.14     14.76 o 
  -4   1   1       25.84       51.40     10.57 o 
  -3   1   1    14559.66    14737.32    652.22 o 
  -2   1   1     3262.88     3009.16    132.54 o 
  -1   1   1     3278.12     3088.96    225.04 o 
   1   1   1    21471.15    20475.29   1734.79 o 
   2   1   1    23201.56    21652.05   1949.29 o 
   3   1   1    16671.83    17431.82   1306.01 o 
   4   1   1     9387.21     9876.61    653.78 o 
   5   1   1        1.65       32.13     26.50 o 
   6   1   1       49.08       48.49     32.16 o 
   7   1   1     1973.32     1771.39    208.87 o 
   8   1   1      260.51      212.36     73.24 o 
   9   1   1      103.45      175.72     74.49 o 
  10   1   1        0.11      -11.23     75.98 o 
 -10   2   1      255.21      147.05     78.88 o 
  -9   2   1      294.26      167.64    132.00 o 
  -8   2   1      303.62      287.82     76.47 o 
  -7   2   1       30.97       32.18     35.77 o 
  -6   2   1     2816.25     3004.47    189.04 o 
  -5   2   1     1966.25     2041.69     91.08 o 
  -4   2   1    12861.61    13218.17    526.73 o 
  -3   2   1      475.91      454.42     26.40 o 
  -2   2   1     3890.23     4096.76    204.29 o 
  -1   2   1    15027.10    14024.51    768.47 o 
   0   2   1    26719.62    25754.14   1813.72 o 
   1   2   1     3896.91     3641.13    396.50 o 
   2   2   1     1263.00      992.58    127.30 o 
   3   2   1     1749.96     1760.01    139.92 o 
   4   2   1    16821.01    17066.29    975.49 o 
   5   2   1     2768.83     3356.24    227.41 o 
   6   2   1     1751.72     1283.57    154.66 o 
   7   2   1       42.94       13.58     33.81 o 
   8   2   1      117.94      141.99     63.23 o 
   9   2   1      193.97      103.41     68.41 o 
  10   2   1      118.35       47.18     76.54 o 
 -10   3   1        5.83      -56.33     68.05 o 
  -9   3   1       17.32       17.68     61.28 o 
  -8   3   1     2174.83     2354.22    275.56 o 
  -7   3   1       46.69       77.89     46.48 o 
  -6   3   1     2126.33     2474.64    158.34 o 
  -5   3   1      191.76      180.39     18.77 o 
  -4   3   1     2807.31     2775.97    114.19 o 
  -3   3   1     4816.78     4708.28    207.89 o 
  -2   3   1    10057.29     9426.77    441.77 o 
  -1   3   1     1454.56     1309.64     75.07 o 
   0   3   1       37.75       51.86     14.72 o 
   1   3   1      226.50      263.37     23.32 o 
   2   3   1    11338.94    10733.37    916.76 o 
   3   3   1     1814.45     1831.74    142.16 o 
   4   3   1     2902.07     3232.93    176.87 o 
   5   3   1       31.48       16.92     18.18 o 
   6   3   1     1622.13     1510.19    143.90 o 
   7   3   1      258.20      202.64     50.29 o 
   8   3   1      954.07      980.85    120.58 o 
   9   3   1        0.39      -16.55     56.55 o 
  10   3   1       16.84       70.10     82.55 o 
 -10   4   1      377.22      340.77    102.30 o 
  -9   4   1       10.16       31.65     65.84 o 
  -8   4   1      204.14      147.91     49.05 o 
  -7   4   1      218.36      201.18     43.43 o 
  -6   4   1     4075.75     4494.23    272.35 o 
  -5   4   1       29.54       27.30     13.26 o 
  -4   4   1     8511.02     9036.68    380.55 o 
  -3   4   1      484.88      504.85     27.46 o 
  -2   4   1     8769.20     8210.10    364.14 o 
  -1   4   1    14892.75    13578.12    637.41 o 
   0   4   1    80751.70    66963.41   3101.50 o 
   1   4   1     7443.46     7269.96    399.24 o 
   2   4   1     1897.98     1676.83     96.54 o 
   3   4   1       62.60       41.95     20.36 o 
   4   4   1    18912.03    20637.44   1175.27 o 
   5   4   1        1.44       -1.35     17.53 o 
   6   4   1     3044.20     3455.86    287.22 o 
   7   4   1        0.13      -28.92     35.38 o 
   8   4   1      288.61      314.07     63.00 o 
   9   4   1        0.17       -3.22     61.82 o 
  10   4   1      210.94       77.80     79.41 o 
 -10   5   1        5.65       14.57     77.22 o 
  -9   5   1       20.33      -61.10     82.59 o 
  -8   5   1     1506.58      984.39    198.12 o 
  -7   5   1      388.65      344.27    129.74 o 
  -6   5   1     1385.04     1479.60    105.95 o 
  -5   5   1       41.57       51.05     15.09 o 
  -4   5   1     3196.72     3478.60    158.58 o 
  -3   5   1     3401.59     3264.87    140.62 o 
  -2   5   1    10788.70     9880.97    468.30 o 
  -1   5   1     1049.70      869.84     55.68 o 
   0   5   1      851.47      868.18     49.82 o 
   1   5   1     1710.72     1688.77     90.29 o 
   2   5   1     9860.63     9851.43    498.44 o 
   3   5   1     1428.84     1549.50     94.09 o 
   4   5   1       29.65       40.92     16.38 o 
   5   5   1      278.20      323.44     50.49 o 
   6   5   1     2150.82     2178.23    195.50 o 
   7   5   1      272.94      271.03     76.72 o 
   8   5   1      916.06     1000.11    118.24 o 
   9   5   1       40.17       86.66     64.45 o 
  -9   6   1      370.06      502.77    106.43 o 
  -8   6   1      136.46      121.13     64.19 o 
  -7   6   1        1.19      -10.22     35.90 o 
  -6   6   1      547.32      582.09     59.97 o 
  -5   6   1     1878.49     1960.65    124.95 o 
  -4   6   1     3479.86     3857.80    174.87 o 
  -3   6   1       74.78       92.79     13.76 o 
  -2   6   1      942.02      818.33     44.66 o 
  -1   6   1     4209.80     3938.06    224.58 o 
   0   6   1    11673.29    11909.62    602.68 o 
   1   6   1     8363.41     7888.15    401.59 o 
   2   6   1      152.16      137.94     23.13 o 
   3   6   1       70.71       72.89     17.37 o 
   4   6   1     2862.19     3166.08    188.58 o 
   5   6   1     1528.75     1562.96    106.68 o 
   6   6   1      821.66      680.36     82.41 o 
   7   6   1       20.76      -24.17     37.10 o 
   8   6   1      544.70      299.86     64.63 o 
   9   6   1      391.45      176.97     78.81 o 
  -9   7   1      144.18      146.44     77.04 o 
  -8   7   1      272.09      364.50    111.86 o 
  -7   7   1      838.23     1013.13    113.52 o 
  -6   7   1      986.76     1187.98    100.22 o 
  -5   7   1      200.46      124.24     33.87 o 
  -4   7   1     2317.13     2397.23    121.98 o 
  -3   7   1     6283.27     6377.76    288.57 o 
  -2   7   1     6629.59     7298.45    370.48 o 
  -1   7   1     3141.84     3028.81    176.14 o 
   0   7   1      768.61      772.36     77.49 o 
   1   7   1     8153.89     7679.87    387.77 o 
   2   7   1     4046.38     3878.08    189.41 o 
   3   7   1     9097.97     9528.00    494.42 o 
   4   7   1      764.26      884.42     54.20 o 
   5   7   1      421.56      571.48     81.52 o 
   6   7   1       63.87       71.66     38.39 o 
   7   7   1      989.54     1140.10    156.38 o 
   8   7   1       80.61       59.56     47.46 o 
   9   7   1        7.34      -27.99     91.72 o 
  -9   8   1      307.51      570.06    160.41 o 
  -8   8   1       12.12       72.18     90.36 o 
  -7   8   1      392.64      365.75     76.19 o 
  -6   8   1        2.94       75.37     35.46 o 
  -5   8   1     2373.93     2510.60    205.88 o 
  -4   8   1      106.81      146.43     28.72 o 
  -3   8   1       14.78        9.94     12.36 o 
  -2   8   1       68.44       51.91     13.92 o 
  -1   8   1    16058.79    15804.89    877.10 o 
   0   8   1      556.98      665.15     47.74 o 
   1   8   1     3607.02     3502.94    241.67 o 
   2   8   1      180.39      219.05     22.03 o 
   3   8   1     2417.93     2410.10    134.72 o 
   4   8   1        1.90      -24.23     16.15 o 
   5   8   1      981.38     1060.16     87.99 o 
   6   8   1      121.30      179.58     60.85 o 
   7   8   1      184.31      127.10     63.25 o 
   8   8   1       51.94       87.39     66.65 o 
   9   8   1      211.44      192.75    119.80 o 
  -9   9   1       60.35       51.28     97.78 o 
  -8   9   1      146.20      183.53    106.83 o 
  -7   9   1      606.30      544.91    102.88 o 
  -6   9   1      668.85      518.14     67.86 o 
  -5   9   1        2.97      -11.18     32.68 o 
  -4   9   1      879.32      870.34     59.87 o 
  -3   9   1     3792.65     3815.72    203.97 o 
  -2   9   1     2821.39     2894.85    137.30 o 
  -1   9   1        3.19        4.62     14.58 o 
   0   9   1       38.57       60.42     17.17 o 
   1   9   1    12823.63    12060.61    612.08 o 
   2   9   1       23.11       28.03     14.77 o 
   3   9   1     7398.92     8018.85    421.09 o 
   4   9   1      124.32      137.10     26.76 o 
   5   9   1      282.67      219.89     66.57 o 
   6   9   1        0.43      -74.06     66.55 o 
   7   9   1     1293.44     1374.88    359.90 o 
   8   9   1       73.55      115.54     83.96 o 
   9   9   1        0.92       27.05    101.02 o 
  -9  10   1       94.50      162.71    113.65 o 
  -8  10   1        1.48       11.01     88.91 o 
  -7  10   1      169.97      261.31     77.10 o 
  -6  10   1      670.11      670.28     81.46 o 
  -5  10   1     1914.41     1956.47    143.46 o 
  -4  10   1      714.76      800.32     73.16 o 
  -3  10   1        6.80       11.87     17.95 o 
  -2  10   1      299.22      296.05     39.97 o 
  -1  10   1     2034.80     2120.67    132.48 o 
   0  10   1     4176.36     4265.15    223.90 o 
   1  10   1     1040.92      959.91     85.30 o 
   2  10   1       64.31       47.24     16.26 o 
   3  10   1       68.12       49.12     20.36 o 
   4  10   1     2810.03     2796.08    173.71 o 
   5  10   1     1335.74     1330.97    146.20 o 
   6  10   1      816.41      853.85    183.36 o 
   7  10   1       28.31        9.13     62.68 o 
   8  10   1      104.61      267.96     88.65 o 
   9  10   1      213.79       93.52    110.75 o 
  -8  11   1      468.63      704.61    180.63 o 
  -7  11   1      125.93       50.34     87.46 o 
  -6  11   1      114.47       55.41     42.91 o 
  -5  11   1        5.46       17.08     30.50 o 
  -4  11   1     1372.21     1507.49    150.01 o 
  -3  11   1      950.39     1105.10     74.29 o 
  -2  11   1     2444.80     2377.46    136.74 o 
  -1  11   1      549.53      405.71     40.47 o 
   0  11   1      414.21      335.83     32.32 o 
   1  11   1     1411.73     1451.44     80.19 o 
   2  11   1     5514.31     5969.62    293.55 o 
   3  11   1     1411.67     1484.93    118.01 o 
   4  11   1      252.82      398.81     65.22 o 
   5  11   1        2.35       31.58     33.06 o 
   6  11   1      542.79      525.17    139.76 o 
   7  11   1      107.67      283.09    125.81 o 
   8  11   1      358.60      307.50     94.97 o 
  -8  12   1       60.85       99.74    104.18 o 
  -7  12   1        2.81       34.47     93.35 o 
  -6  12   1      729.09      766.70     90.43 o 
  -5  12   1       26.32       22.00     33.00 o 
  -4  12   1     1762.20     1894.97    126.69 o 
  -3  12   1       17.24       10.60     21.03 o 
  -2  12   1     1168.51     1065.48     79.48 o 
  -1  12   1        2.71        5.69     20.91 o 
   0  12   1     6442.01     6461.06    331.72 o 
   1  12   1       13.31        0.46     17.71 o 
   2  12   1      122.64      102.04     21.80 o 
   3  12   1      109.02      172.00     31.75 o 
   4  12   1     2234.84     2537.68    160.79 o 
   5  12   1        0.70        1.47     37.89 o 
   6  12   1      666.92      735.24    169.63 o 
   7  12   1       23.89       27.39     93.00 o 
   8  12   1       86.28      105.11     83.62 o 
  -8  13   1      287.58      141.98    122.01 o 
  -7  13   1        1.30       62.20     89.51 o 
  -6  13   1      271.12      319.09     63.66 o 
  -5  13   1       70.47       49.27     36.60 o 
  -4  13   1      743.03      745.65     74.77 o 
  -3  13   1      126.61      109.65     51.11 o 
  -2  13   1     2129.27     2048.36    135.14 o 
  -1  13   1        0.73       -2.79     22.73 o 
   0  13   1       44.94       45.75     21.20 o 
   1  13   1      491.93      463.23     41.87 o 
   2  13   1     1601.27     1703.90    113.68 o 
   3  13   1      940.09      863.14     71.85 o 
   4  13   1      686.78      660.07     61.83 o 
   5  13   1       29.25        8.63     59.33 o 
   6  13   1      407.83      431.83    136.26 o 
   7  13   1        7.89       93.17    103.16 o 
   8  13   1      238.10      423.30    150.26 o 
  -7  14   1        0.09      -76.79     87.29 o 
  -6  14   1      270.62      219.06     84.17 o 
  -5  14   1      315.17      383.96     64.23 o 
  -4  14   1      921.59     1135.98    150.35 o 
  -3  14   1      170.33       68.74     33.50 o 
  -2  14   1      125.21      122.63     32.42 o 
  -1  14   1      357.16      326.41     41.63 o 
   0  14   1     1635.55     1521.93    105.96 o 
   1  14   1      142.82      121.79     49.82 o 
   2  14   1       20.13      -32.59     29.03 o 
   3  14   1      882.99      990.15    142.81 o 
   4  14   1     1306.89     1338.86    110.76 o 
   5  14   1      209.21      227.33     57.60 o 
   6  14   1      209.72      301.88    125.26 o 
   7  14   1       12.90     -111.43     75.17 o 
  -6  15   1        9.99       70.90    106.66 o 
  -5  15   1       34.45       51.93     54.42 o 
  -4  15   1       99.32      223.17     53.32 o 
  -3  15   1     1244.38     1483.08    134.57 o 
  -2  15   1      682.70      836.35     81.78 o 
  -1  15   1      224.70      202.51     53.72 o 
   0  15   1      142.34       73.71     32.25 o 
   1  15   1     1765.91     1605.34    121.69 o 
   2  15   1      809.38      923.95     86.50 o 
   3  15   1     1276.56     1292.48    110.13 o 
   4  15   1      259.04      264.61     48.54 o 
   5  15   1        4.16       17.08     59.78 o 
   6  15   1       35.80       51.98     65.29 o 
   7  15   1      214.11      207.94    123.89 o 
  -6  16   1        8.58      263.48    135.50 o 
  -5  16   1      571.29      721.69    137.67 o 
  -4  16   1       50.78      120.21     49.72 o 
  -3  16   1       68.48      107.21     44.26 o 
  -2  16   1       41.58       55.35     40.95 o 
  -1  16   1     2179.38     2201.16    194.59 o 
   0  16   1        0.21       16.09     37.28 o 
   1  16   1     1061.22     1092.38     98.79 o 
   2  16   1       85.16      119.24     37.63 o 
   3  16   1       49.92        1.19     36.31 o 
   4  16   1       64.22       93.11     51.74 o 
   5  16   1      334.80      269.09    191.04 o 
   6  16   1       10.90       45.05    114.68 o 
  -6  17   1       13.86      -48.98    117.83 o 
  -5  17   1        7.63      -46.84    104.18 o 
  -4  17   1       11.11      -14.25     44.23 o 
  -3  17   1      932.92      941.17    213.35 o 
  -2  17   1       99.68      124.58     63.63 o 
  -1  17   1      101.99      265.05     59.56 o 
   0  17   1       37.65      181.61     52.31 o 
   1  17   1     1097.99      638.01    115.67 o 
   2  17   1      191.65      184.59     89.79 o 
   3  17   1      652.24      468.37     78.53 o 
   4  17   1       84.90       47.60     66.47 o 
   5  17   1      124.38      236.26    136.09 o 
   6  17   1       18.87      -36.60    121.33 o 
  -5  18   1      178.52       -6.74    110.33 o 
  -4  18   1      122.57      124.05     56.83 o 
  -3  18   1        0.65      -20.28     47.85 o 
  -2  18   1      129.47      158.47     55.41 o 
  -1  18   1     1131.59      945.42    131.01 o 
   0  18   1      551.73      480.59     75.89 o 
   1  18   1      778.16      885.92    141.06 o 
   2  18   1        6.33       73.64     81.70 o 
   3  18   1       35.66       22.16     93.09 o 
   4  18   1      261.06      205.46    119.11 o 
   5  18   1      189.52      -14.93    117.24 o 
  -4  19   1      178.16      151.51     81.85 o 
  -3  19   1      101.30       95.59     77.73 o 
  -2  19   1      408.20      486.96    226.28 o 
  -1  19   1       99.84      171.29     80.49 o 
   0  19   1       13.30       30.56     65.60 o 
   1  19   1       81.57      -18.35     62.58 o 
   2  19   1      549.30      277.34    250.60 o 
   3  19   1      106.06      -24.04     69.89 o 
   4  19   1      120.52      -69.11     97.70 o 
  -3  20   1        0.02       83.66     82.75 o 
  -2  20   1       51.01      216.08     88.62 o 
  -1  20   1        0.56       10.82     93.81 o 
   0  20   1      474.10      354.94    103.35 o 
   1  20   1        0.13      -12.00     93.64 o 
   2  20   1       19.12       12.11     73.08 o 
   3  20   1        2.56       18.40     80.74 o 
  -1  21   1        0.35       40.19    165.53 o 
   0  21   1        0.77     -101.70     67.80 o 
   1  21   1       15.67       23.23     75.44 o 
 -10   0   2      629.36      385.58    136.18 o 
  -8   0   2      733.03      454.35    124.49 o 
  -6   0   2     4768.28     5391.42    412.13 o 
  -4   0   2     1682.18     1661.22     98.05 o 
  -2   0   2    48719.63    47257.61   4105.96 o 
   0   0   2    32332.85    31677.74   2267.25 o 
   2   0   2      268.03      266.55     57.94 o 
   4   0   2    16206.79    17196.45   2321.60 o 
   6   0   2     1458.36     1150.61    204.27 o 
   8   0   2      303.51       51.11     81.40 o 
  10   0   2      210.39      319.20    137.71 o 
 -10   1   2       11.38        0.72     69.28 o 
  -9   1   2       64.79       21.15    120.31 o 
  -8   1   2     1741.36     1396.34    258.02 o 
  -7   1   2      179.54      240.46     46.84 o 
  -6   1   2     1742.89     1862.56    110.47 o 
  -5   1   2      100.70       85.61     11.40 o 
  -4   1   2     2913.69     2918.30    122.03 o 
  -3   1   2     5968.00     5768.31    298.74 o 
  -2   1   2     4680.96     4194.42    196.36 o 
  -1   1   2       76.61       72.92      7.33 o 
   0   1   2       67.24       50.94     15.27 o 
   1   1   2    21571.53    20710.65   1476.71 o 
   2   1   2    30469.88    32005.26   4298.92 o 
   3   1   2     1635.65     1516.41    130.45 o 
   4   1   2     5296.00     5570.98    442.74 o 
   5   1   2        9.00       59.97     28.61 o 
   6   1   2     1572.73     1398.33    135.28 o 
   7   1   2      725.32      444.05     84.35 o 
   8   1   2      510.61      331.71     81.25 o 
   9   1   2       76.18       92.30     72.60 o 
  10   1   2       50.51      -14.27     73.48 o 
 -10   2   2      238.13      212.57     80.16 o 
  -9   2   2      467.58      186.69     74.68 o 
  -8   2   2       62.53       55.66     48.15 o 
  -7   2   2      225.57      161.08     34.89 o 
  -6   2   2     1757.90     1888.60    104.00 o 
  -5   2   2     4144.14     4421.68    164.09 o 
  -4   2   2     4895.60     5092.29    198.68 o 
  -3   2   2      496.25      530.63     25.99 o 
  -2   2   2     5484.62     5104.18    255.84 o 
  -1   2   2    35844.55    35069.39   1915.71 o 
   0   2   2    43355.40    42456.40   3685.94 o 
   1   2   2      327.06      223.04     34.47 o 
   3   2   2    17469.44    17635.15   1681.44 o 
   4   2   2     4269.42     4766.45    381.83 o 
   5   2   2     4667.73     4640.14    376.27 o 
   6   2   2      240.22      272.03     67.29 o 
   7   2   2       28.70       47.88     43.40 o 
   8   2   2      552.81      376.98     85.39 o 
   9   2   2      157.98      191.49    108.19 o 
  10   2   2      115.28       65.57     83.74 o 
 -10   3   2        4.17       25.50     75.83 o 
  -9   3   2      410.57      280.49     80.91 o 
  -8   3   2      602.27      487.13     88.61 o 
  -7   3   2     1838.76     2131.47    169.42 o 
  -6   3   2       66.74       26.92     17.76 o 
  -5   3   2      384.68      454.13     30.09 o 
  -4   3   2     1180.65     1225.59     53.22 o 
  -3   3   2     5282.90     4798.07    194.56 o 
  -2   3   2     3793.40     3728.30    156.53 o 
  -1   3   2    17659.82    16857.95    922.48 o 
   0   3   2     8765.94     8828.81    763.84 o 
   1   3   2     3321.66     3617.94    436.52 o 
   2   3   2     2850.71     2825.28    346.16 o 
   3   3   2    12969.98    14230.26   1066.70 o 
   4   3   2      159.30       77.97     28.78 o 
   5   3   2      148.03       95.40     33.46 o 
   6   3   2      112.63      166.40     56.29 o 
   7   3   2     2437.31     2009.93    239.63 o 
   8   3   2       93.96       96.74     46.51 o 
   9   3   2       31.76       18.33     66.30 o 
  10   3   2       13.35       82.83     90.83 o 
 -10   4   2        0.04       13.77     78.55 o 
  -9   4   2      584.00      313.91     83.94 o 
  -8   4   2        5.00      -19.07     52.51 o 
  -7   4   2      404.14      360.65     55.18 o 
  -6   4   2        6.90      -21.00     16.77 o 
  -5   4   2     8975.87     9680.48    371.40 o 
  -4   4   2      399.61      408.53     37.53 o 
  -3   4   2      153.80      145.42     17.11 o 
  -2   4   2     1678.39     1572.56     70.24 o 
  -1   4   2    12355.15    11003.75    611.86 o 
   0   4   2      214.56      195.63     17.59 o 
   1   4   2     2369.15     2157.14    198.62 o 
   2   4   2      266.13      280.33     24.33 o 
   3   4   2     6069.17     6234.24    468.99 o 
   4   4   2       44.69       68.90     17.50 o 
   5   4   2     4271.89     4811.20    389.61 o 
   6   4   2      112.35       97.50     38.55 o 
   7   4   2        1.96        2.09     36.37 o 
   8   4   2      144.37      113.36     48.24 o 
   9   4   2      379.43      199.30     63.31 o 
 -10   5   2        3.24       45.17     75.07 o 
  -9   5   2      176.05      151.15     71.67 o 
  -8   5   2      160.40       11.94    139.21 o 
  -7   5   2     1931.93     2112.93    159.81 o 
  -6   5   2      359.04      327.12     39.45 o 
  -5   5   2       24.28       21.37     15.20 o 
  -4   5   2       15.82       29.30     11.29 o 
  -3   5   2     9579.93     9100.35    384.50 o 
  -2   5   2     1988.69     1838.70     90.28 o 
  -1   5   2     1862.09     2092.58    109.82 o 
   0   5   2     8730.97     8413.19    422.62 o 
   1   5   2     5988.66     5636.00    287.18 o 
   2   5   2     1121.99     1226.07     63.46 o 
   3   5   2     5820.73     6459.61    370.45 o 
   4   5   2     1963.30     2036.48    127.86 o 
   5   5   2     1009.92     1049.87    105.80 o 
   6   5   2       73.67      102.62     38.96 o 
   7   5   2     1524.87     1672.93    237.46 o 
   8   5   2      122.88      117.50     57.36 o 
   9   5   2       26.64      -15.52     82.77 o 
 -10   6   2      244.49      231.42     91.55 o 
  -9   6   2       53.75       27.59     65.32 o 
  -8   6   2       77.01       14.12     60.24 o 
  -7   6   2     1040.41     1171.65    100.16 o 
  -6   6   2     1666.34     1832.15    137.85 o 
  -5   6   2     3961.97     4207.17    226.43 o 
  -4   6   2     2436.12     2483.61    110.33 o 
  -3   6   2      423.82      427.03     47.10 o 
  -2   6   2     3841.63     3790.71    169.84 o 
  -1   6   2     4554.95     4033.84    205.77 o 
   0   6   2    10257.79     9838.11    546.62 o 
   1   6   2     2406.65     2422.38    127.15 o 
   2   6   2        0.50        0.98      9.32 o 
   3   6   2     2152.70     2054.44    105.26 o 
   4   6   2     2370.76     2510.04    151.97 o 
   5   6   2     2391.41     2340.90    171.45 o 
   6   6   2      261.50      175.69     45.97 o 
   7   6   2        6.93       11.80     39.02 o 
   8   6   2      160.38      200.54     56.15 o 
   9   6   2      307.92      181.57     60.19 o 
  -9   7   2       25.58       53.90     66.56 o 
  -8   7   2     1020.29      807.68    136.09 o 
  -7   7   2       44.24       63.50     33.91 o 
  -6   7   2       20.29       87.35     30.53 o 
  -5   7   2      574.41      525.97     52.09 o 
  -4   7   2     3673.57     3525.25    164.49 o 
  -3   7   2     1417.63     1471.98     73.99 o 
  -2   7   2     4609.26     4304.22    207.87 o 
  -1   7   2     1214.45     1233.68     78.18 o 
   0   7   2     1028.90      947.16     63.32 o 
   1   7   2    11082.34    11058.96    560.63 o 
   2   7   2     4834.84     4742.97    229.77 o 
   3   7   2     2234.22     2186.62    110.16 o 
   4   7   2      694.51      746.11     51.43 o 
   5   7   2     1528.10     1465.17    135.20 o 
   6   7   2      619.62      555.37     82.78 o 
   7   7   2      763.47      608.93    137.67 o 
   8   7   2      395.83      347.23     88.55 o 
   9   7   2       10.55       88.16     76.08 o 
  -9   8   2        7.05       57.94     95.99 o 
  -8   8   2       20.03       97.92     89.04 o 
  -7   8   2       31.46       20.13     32.82 o 
  -6   8   2      719.79      990.52    109.70 o 
  -5   8   2       51.93       75.38     24.65 o 
  -4   8   2     2217.36     2526.90    141.41 o 
  -3   8   2        0.13      -13.34     11.72 o 
  -2   8   2     2173.98     1861.48     92.16 o 
  -1   8   2     1117.49     1172.28     77.10 o 
   0   8   2    22381.52    21060.61   1321.42 o 
   1   8   2       59.22       53.28     14.85 o 
   2   8   2       29.66       48.69     14.15 o 
   3   8   2      268.00      260.24     24.96 o 
   4   8   2     7700.25     7726.31    436.90 o 
   5   8   2        6.55       18.84     42.46 o 
   6   8   2      950.32      784.31    120.92 o 
   7   8   2       51.14      -12.51    101.32 o 
   8   8   2      481.94      422.22     94.93 o 
   9   8   2        0.24      -32.68     90.19 o 
  -9   9   2       48.62        5.29     93.17 o 
  -8   9   2      724.56      641.22    165.36 o 
  -7   9   2       79.15      140.74     48.83 o 
  -6   9   2       28.63       23.34     34.32 o 
  -5   9   2      146.30      124.44     32.69 o 
  -4   9   2     4557.88     4945.04    254.51 o 
  -3   9   2      401.92      350.18     27.56 o 
  -2   9   2     3477.93     3321.14    163.09 o 
  -1   9   2      442.89      421.64     45.72 o 
   0   9   2     7816.88     8155.75    461.00 o 
   1   9   2     3561.23     3508.26    172.75 o 
   2   9   2     9373.41     9383.77    450.84 o 
   3   9   2     1676.61     1793.47    103.62 o 
   4   9   2      283.94      293.56     35.57 o 
   5   9   2      458.31      340.01     75.14 o 
   6   9   2      737.42      671.93    157.94 o 
   7   9   2      289.16      302.06    165.36 o 
   8   9   2      354.50      183.22     80.99 o 
   9   9   2       12.54      -37.03     89.34 o 
  -9  10   2      119.18      180.12    124.15 o 
  -8  10   2       53.29       29.86     87.29 o 
  -7  10   2      246.27      148.04     89.34 o 
  -6  10   2      854.01      872.61     96.65 o 
  -5  10   2     3359.30     3633.17    222.12 o 
  -4  10   2     1683.74     1679.79    127.17 o 
  -3  10   2        0.03       -5.42     16.67 o 
  -2  10   2      686.80      746.11     67.57 o 
  -1  10   2     1741.19     1596.17    102.87 o 
   0  10   2     3403.68     3163.32    186.56 o 
   1  10   2      194.40      204.54     31.86 o 
   2  10   2       45.64       11.65     15.00 o 
   3  10   2     1801.51     1848.39    107.25 o 
   4  10   2     2394.79     2667.60    162.99 o 
   5  10   2      734.30      613.62     79.45 o 
   6  10   2      173.24      159.73     84.13 o 
   7  10   2      148.35       32.94     63.61 o 
   8  10   2      226.44      164.15     81.91 o 
  -8  11   2      135.94      146.84    109.73 o 
  -7  11   2      894.96      992.58    208.45 o 
  -6  11   2      201.92      163.83     51.08 o 
  -5  11   2       56.23       26.92     28.12 o 
  -4  11   2     1061.60     1251.74    120.22 o 
  -3  11   2     3367.06     3605.08    199.78 o 
  -2  11   2     1160.63     1278.92     99.37 o 
  -1  11   2        1.49       -0.13     18.47 o 
   0  11   2       38.84       37.85     20.48 o 
   1  11   2     7109.65     7401.39    355.34 o 
   2  11   2     2096.48     2237.63    118.96 o 
   3  11   2     3678.65     4134.04    248.18 o 
   4  11   2       75.54      104.38     49.88 o 
   5  11   2      322.17      220.55     50.44 o 
   6  11   2      253.63      231.57    102.22 o 
   7  11   2      559.03      579.09    119.11 o 
   8  11   2       17.81       88.90     90.44 o 
  -8  12   2       31.22       72.61     98.21 o 
  -7  12   2      238.55       25.60     94.28 o 
  -6  12   2        8.12      -16.41     41.52 o 
  -5  12   2     1185.06     1282.57    111.57 o 
  -4  12   2        0.59        3.40     25.15 o 
  -3  12   2        5.33        9.09     23.55 o 
  -2  12   2        2.88      -31.37     20.91 o 
  -1  12   2     4393.67     4422.49    254.19 o 
   0  12   2       23.24       19.19     20.94 o 
   1  12   2     1726.43     1776.76    105.86 o 
   2  12   2      146.33      125.58     36.14 o 
   3  12   2      735.37      761.91     63.25 o 
   4  12   2      129.09      127.05     31.90 o 
   5  12   2     1044.54     1033.97    113.29 o 
   6  12   2        3.70      -11.69     71.08 o 
   7  12   2        6.28      -74.57     82.17 o 
   8  12   2        3.67      -53.17     69.49 o 
  -8  13   2       36.10      -25.00    104.10 o 
  -7  13   2      755.59     1004.02    216.55 o 
  -6  13   2        2.27       -7.27     43.45 o 
  -5  13   2      215.78      106.70     45.14 o 
  -4  13   2       62.55       10.25     30.08 o 
  -3  13   2     1332.48     1416.24     99.88 o 
  -2  13   2      141.04       82.32     27.11 o 
  -1  13   2      425.30      394.18     44.42 o 
   0  13   2       85.60       92.79     29.57 o 
   1  13   2     2944.87     2776.32    194.86 o 
   2  13   2       93.45      113.22     33.66 o 
   3  13   2      637.02      782.76     89.06 o 
   4  13   2       11.61       44.30     28.69 o 
   5  13   2      448.40      387.46     92.71 o 
   6  13   2       25.44       97.78     94.88 o 
   7  13   2      771.63      589.77    160.50 o 
  -7  14   2      122.32       98.81     98.38 o 
  -6  14   2      199.94      180.89     73.21 o 
  -5  14   2      559.52      624.57    103.16 o 
  -4  14   2      169.27      160.89     47.13 o 
  -3  14   2        7.87      -15.93     29.81 o 
  -2  14   2       87.49       74.21     30.17 o 
  -1  14   2     2731.76     2601.87    181.71 o 
   0  14   2      647.86      511.65     77.49 o 
   1  14   2      498.84      521.05     58.65 o 
   2  14   2       29.51      110.62     38.24 o 
   3  14   2      312.92      261.57     54.96 o 
   4  14   2      813.32      778.83     82.89 o 
   5  14   2      541.79      741.47    138.77 o 
   6  14   2       91.63       72.78     86.60 o 
   7  14   2       13.34       12.20     99.49 o 
  -6  15   2       33.30       23.34     59.69 o 
  -5  15   2       19.28       17.07     63.31 o 
  -4  15   2     1022.99     1145.65    118.57 o 
  -3  15   2      510.10      541.90    118.86 o 
  -2  15   2      604.51      751.25     75.14 o 
  -1  15   2        0.48      -16.95     37.90 o 
   0  15   2      232.67      139.40     35.70 o 
   1  15   2      920.69      881.87     83.21 o 
   2  15   2     2710.37     2758.09    204.32 o 
   3  15   2      374.93      402.53    104.35 o 
   4  15   2      234.29      204.09     56.19 o 
   5  15   2       41.23       50.44     62.04 o 
   6  15   2      257.98      210.60     92.07 o 
   7  15   2       84.69      168.52    121.67 o 
  -6  16   2      278.05      520.40    169.54 o 
  -5  16   2       10.86       46.26     94.33 o 
  -4  16   2      275.28      238.38     84.31 o 
  -3  16   2       12.44       25.54     47.90 o 
  -2  16   2      494.93      674.03     84.39 o 
  -1  16   2       23.97       28.99     32.13 o 
   0  16   2     1182.32     1128.27    100.70 o 
   1  16   2       12.09       74.39     36.30 o 
   2  16   2        4.90       20.83     52.89 o 
   3  16   2       23.06      -17.12     42.49 o 
   4  16   2      771.36     1012.57    291.94 o 
   5  16   2       26.39       66.86     65.65 o 
   6  16   2      181.85      396.68    124.66 o 
  -6  17   2       70.24       86.18    122.87 o 
  -5  17   2       22.00      -36.76     60.90 o 
  -4  17   2      378.21      499.47     81.08 o 
  -3  17   2       56.61       79.23     46.46 o 
  -2  17   2      848.38      546.77     79.21 o 
  -1  17   2       94.00      156.61     48.64 o 
   0  17   2      220.11      190.63     42.06 o 
   1  17   2      445.05      374.24     61.64 o 
   2  17   2     1116.64      911.92    228.98 o 
   3  17   2       12.87       58.31     70.78 o 
   4  17   2       80.79       28.39     62.32 o 
   5  17   2       31.37       32.37     75.93 o 
  -5  18   2      114.05      205.12    143.94 o 
  -4  18   2      164.78      173.18    114.63 o 
  -3  18   2        9.28       24.72     44.87 o 
  -2  18   2      161.56      143.91     54.82 o 
  -1  18   2      215.47      206.44     57.53 o 
   0  18   2      897.48      588.68     83.27 o 
   1  18   2       96.31      114.96     50.45 o 
   2  18   2        6.07       66.33     80.28 o 
   3  18   2      256.39      182.99     61.75 o 
   4  18   2      335.84      119.54    120.65 o 
   5  18   2      214.20      104.01    118.86 o 
  -4  19   2      105.66      121.82     96.03 o 
  -3  19   2      385.27      341.83     99.96 o 
  -2  19   2      165.13       38.19     83.11 o 
  -1  19   2       87.36       82.91     71.21 o 
   0  19   2        0.18       91.85     68.24 o 
   1  19   2      267.95      247.70     86.30 o 
   2  19   2       77.86       90.36     70.06 o 
   3  19   2      190.08       59.50     96.59 o 
   4  19   2       16.22       46.33    114.08 o 
  -3  20   2        5.82      -30.73     78.52 o 
  -2  20   2        4.25       -4.34     66.60 o 
  -1  20   2      352.62      474.83    108.90 o 
   0  20   2        8.81       63.44     77.25 o 
   1  20   2       76.79      223.26    160.37 o 
   2  20   2        7.43       91.09     74.57 o 
   3  20   2      138.69       35.10     85.07 o 
  -1  21   2       58.33      170.83    167.83 o 
   0  21   2        2.72       52.18    116.21 o 
  -9   0   3      512.65      444.20    133.79 o 
  -7   0   3      599.28      802.92    128.92 o 
  -5   0   3     6351.51     7112.97    365.76 o 
  -3   0   3       61.80       58.16     16.76 o 
  -1   0   3    26753.72    24812.35   1497.74 o 
   1   0   3     7221.75     6800.48    488.87 o 
   3   0   3    12580.49    12004.93   1148.81 o 
   5   0   3     3736.40     3846.44    387.16 o 
   7   0   3       37.70       60.07     75.43 o 
   9   0   3      244.86      312.89    130.89 o 
 -10   1   3        8.29      -49.30     70.34 o 
  -9   1   3      367.35      230.98     78.38 o 
  -8   1   3      278.65      268.67     76.25 o 
  -7   1   3     1137.16     1530.54    133.27 o 
  -6   1   3      111.02      110.45     30.00 o 
  -5   1   3       15.84        7.35      9.31 o 
  -4   1   3     2213.78     2301.84     97.81 o 
  -3   1   3     4276.39     3829.19    156.00 o 
  -2   1   3     9573.42     9118.19    429.19 o 
  -1   1   3     1681.48     1602.60     82.50 o 
   0   1   3      206.01      272.38     20.69 o 
   1   1   3     4213.93     4112.56    253.56 o 
   2   1   3     3394.94     3157.39    308.72 o 
   3   1   3    12370.10    12759.94    993.59 o 
   4   1   3      746.91      822.78     85.35 o 
   5   1   3      385.43      523.55    109.45 o 
   6   1   3      126.19      106.33     37.47 o 
   7   1   3     1573.80     1168.57    327.65 o 
   8   1   3       16.48      -24.29     53.45 o 
   9   1   3        5.17      -75.61     71.54 o 
 -10   2   3      297.85      133.18     77.76 o 
  -9   2   3      371.49      194.84     73.58 o 
  -8   2   3       82.07       88.30     44.74 o 
  -7   2   3      272.93      268.99     32.28 o 
  -6   2   3     2103.42     2413.74    124.84 o 
  -5   2   3     1200.93     1022.57     46.70 o 
  -4   2   3     4020.90     4089.16    167.39 o 
  -3   2   3     2379.17     2347.72     97.71 o 
  -2   2   3       16.48       41.07     11.34 o 
  -1   2   3     2264.10     2068.12    115.86 o 
   0   2   3      829.60      734.93     69.58 o 
   1   2   3      580.38      705.73     62.96 o 
   2   2   3     9557.79    10202.75    897.68 o 
   3   2   3     1302.92     1354.70    184.56 o 
   4   2   3     9671.15     9559.16    749.99 o 
   5   2   3     1309.36     1319.31    126.91 o 
   6   2   3     1270.37     1106.41    180.96 o 
   7   2   3       16.41       18.11     35.68 o 
   8   2   3      271.52      261.21     78.85 o 
   9   2   3      281.88      216.61     82.76 o 
 -10   3   3       30.75       99.50     79.00 o 
  -9   3   3       38.16       42.42     59.73 o 
  -8   3   3     2215.56     2516.83    374.92 o 
  -7   3   3       46.97        4.42     23.55 o 
  -6   3   3     1547.99     1926.78    104.46 o 
  -5   3   3     1092.94     1289.69     61.23 o 
  -4   3   3     4198.09     4282.17    168.55 o 
  -3   3   3     6873.96     6926.21    311.98 o 
  -2   3   3     6276.11     5602.36    252.01 o 
  -1   3   3     5947.21     6207.99    325.02 o 
   0   3   3     7910.96     7749.09    565.20 o 
   1   3   3      965.39      894.80    113.65 o 
   2   3   3     8156.49     7703.44    691.82 o 
   3   3   3      173.10      100.28     68.81 o 
   4   3   3       85.36      101.58     44.11 o 
   5   3   3       57.25       39.32     30.77 o 
   6   3   3     2758.90     2261.15    196.37 o 
   7   3   3      298.79      301.94     60.47 o 
   8   3   3      641.76      487.99     98.55 o 
   9   3   3        0.00      137.20     74.08 o 
 -10   4   3      432.22      268.11     89.98 o 
  -9   4   3       31.48       54.77     68.54 o 
  -8   4   3       18.85       65.23     64.03 o 
  -7   4   3        0.02      -16.22     23.66 o 
  -6   4   3     6657.26     7621.44    403.97 o 
  -5   4   3       39.32       28.54     12.60 o 
  -4   4   3    12512.81    13142.60    526.00 o 
  -3   4   3        3.79      -10.84      7.23 o 
  -2   4   3     7348.93     6816.93    302.88 o 
  -1   4   3       68.18       44.36     11.93 o 
   0   4   3    49104.57    47158.33   2692.37 o 
   1   4   3      824.41      825.91     74.40 o 
   2   4   3      217.41      163.95     30.78 o 
   3   4   3       96.88      114.41     24.50 o 
   4   4   3    14820.56    15460.06   1038.59 o 
   5   4   3      138.04      132.48     47.53 o 
   6   4   3      999.08     1039.87    113.91 o 
   7   4   3        5.11       20.30     55.67 o 
   8   4   3      554.44      355.50     68.64 o 
   9   4   3        8.30       80.73     57.15 o 
 -10   5   3       63.61      -15.89     69.41 o 
  -9   5   3      131.92       87.84     67.68 o 
  -8   5   3     2102.70     1718.95    299.75 o 
  -7   5   3       57.76       26.83     32.83 o 
  -6   5   3      497.00      505.49     39.39 o 
  -5   5   3        9.70       25.43     13.66 o 
  -4   5   3     5438.92     5424.64    252.22 o 
  -3   5   3      413.69      311.70     25.29 o 
  -2   5   3     3091.78     2898.13    124.43 o 
  -1   5   3       27.22       52.64     14.12 o 
   0   5   3     7837.21     6990.77    449.98 o 
   1   5   3     2665.31     2712.60    205.75 o 
   2   5   3    15532.12    15635.08   1008.79 o 
   3   5   3     2611.31     2542.56    151.00 o 
   4   5   3       33.81       43.51     25.94 o 
   5   5   3      173.97      109.56     35.89 o 
   6   5   3     3238.18     3852.70    392.95 o 
   7   5   3        0.88       63.79     40.18 o 
   8   5   3      371.90      409.36    108.79 o 
   9   5   3        0.42      -16.46     60.01 o 
 -10   6   3      159.34      171.73     82.15 o 
  -9   6   3      217.34      237.55    105.55 o 
  -8   6   3       24.32        9.76     53.11 o 
  -7   6   3        2.04       43.47     37.08 o 
  -6   6   3     2999.08     3254.42    185.13 o 
  -5   6   3      994.71     1002.14     60.18 o 
  -4   6   3     4510.57     4538.46    210.67 o 
  -3   6   3      366.09      424.79     26.67 o 
  -2   6   3     4543.93     4138.99    187.23 o 
  -1   6   3     3324.08     2953.31    155.75 o 
   0   6   3    14115.32    14127.89    714.90 o 
   1   6   3       31.60       10.59      9.60 o 
   2   6   3     1656.84     1759.08     96.57 o 
   3   6   3     3892.14     4120.90    217.11 o 
   4   6   3     4923.08     4918.87    392.58 o 
   5   6   3      192.13      241.87     47.16 o 
   6   6   3       54.07       33.88     34.15 o 
   7   6   3      370.21      255.12     56.99 o 
   8   6   3      522.87      452.07     78.18 o 
   9   6   3      176.10       79.05     74.85 o 
  -9   7   3      167.65      175.12     74.38 o 
  -8   7   3      347.75      159.90     67.81 o 
  -7   7   3     1133.46     1211.59    171.52 o 
  -6   7   3       64.18       64.85     29.55 o 
  -5   7   3      465.06      486.57     37.95 o 
  -4   7   3     1880.58     1948.34     97.49 o 
  -3   7   3     6544.35     6388.45    272.89 o 
  -2   7   3       98.53       65.36     14.76 o 
  -1   7   3        0.56       -7.10      9.78 o 
   0   7   3     6161.70     5685.25    352.52 o 
   1   7   3     7673.33     7316.82    379.77 o 
   2   7   3     6020.38     5776.10    301.12 o 
   3   7   3     3717.54     3888.49    204.33 o 
   4   7   3       19.80        6.64     21.09 o 
   5   7   3      168.17      121.76     35.79 o 
   6   7   3       98.63      145.98    127.02 o 
   7   7   3      998.89     1107.72    225.09 o 
   8   7   3       37.89      -26.95     55.21 o 
   9   7   3        2.95      109.56     76.50 o 
  -9   8   3      257.18      251.06     82.94 o 
  -8   8   3        0.80      -10.25     53.62 o 
  -7   8   3     1243.92     1245.71    173.75 o 
  -6   8   3       20.70       41.30     43.38 o 
  -5   8   3     4963.50     5496.51    322.40 o 
  -4   8   3        4.80       33.82     18.25 o 
  -3   8   3     2956.49     2849.77    128.16 o 
  -2   8   3        6.05      -14.92     10.33 o 
  -1   8   3    18758.19    17790.51    993.25 o 
   0   8   3      355.46      450.26     59.46 o 
   1   8   3     1838.70     2143.73    124.19 o 
   2   8   3       95.90       95.40     17.81 o 
   3   8   3     2228.90     2074.89    129.61 o 
   4   8   3       16.07        7.49     25.60 o 
   5   8   3     3424.13     3603.46    362.74 o 
   6   8   3       14.54      -26.32     42.37 o 
   7   8   3       10.93       43.65    113.18 o 
   8   8   3       52.84       79.35     71.30 o 
   9   8   3      421.94      520.89    134.30 o 
  -9   9   3      140.13      172.95    118.09 o 
  -8   9   3       87.89      145.22    100.60 o 
  -7   9   3      787.70     1045.07    109.82 o 
  -6   9   3       98.83      156.33     43.04 o 
  -5   9   3      129.83      154.32     30.52 o 
  -4   9   3      263.73      223.39     28.83 o 
  -3   9   3     5921.26     5811.54    275.97 o 
  -2   9   3      573.59      532.79     36.59 o 
  -1   9   3      954.60      827.66     81.60 o 
   0   9   3      411.12      396.73     50.35 o 
   1   9   3     8137.82     8357.39    430.82 o 
   2   9   3      178.92      162.68     22.90 o 
   3   9   3     1510.92     1394.16     94.89 o 
   4   9   3       22.91       13.23     30.29 o 
   5   9   3     1061.22      926.78    188.44 o 
   6   9   3       12.36       34.24     50.06 o 
   7   9   3      950.74      784.46    128.72 o 
   8   9   3       70.82       87.05     71.48 o 
   9   9   3        3.05     -103.53     69.02 o 
  -9  10   3       49.80       49.92     96.76 o 
  -8  10   3        4.18      -72.87     80.89 o 
  -7  10   3      152.50      115.36     58.21 o 
  -6  10   3     1051.80     1104.13    152.29 o 
  -5  10   3      393.94      353.90     65.99 o 
  -4  10   3      974.51     1053.25     70.66 o 
  -3  10   3        0.65      -12.27     16.24 o 
  -2  10   3     1370.30     1344.60     70.62 o 
  -1  10   3     1898.57     1538.30     90.43 o 
   0  10   3     1929.62     1872.32    108.66 o 
   1  10   3       30.19       19.00     16.17 o 
   2  10   3      853.50      911.26     67.34 o 
   3  10   3     2649.33     2587.03    161.69 o 
   4  10   3     3217.25     3481.88    277.67 o 
   5  10   3      705.81      727.73     85.80 o 
   6  10   3        1.15      -36.52     70.22 o 
   7  10   3        3.56       35.70     65.62 o 
   8  10   3      170.87       30.53     76.92 o 
  -8  11   3      559.34      533.02    157.59 o 
  -7  11   3      203.21      265.62     72.54 o 
  -6  11   3       81.88      110.22     45.95 o 
  -5  11   3        3.23      -23.25     24.98 o 
  -4  11   3     2168.14     2116.68    126.03 o 
  -3  11   3      674.90      713.13     53.82 o 
  -2  11   3      838.75      769.06     55.40 o 
  -1  11   3       43.17       49.59     18.87 o 
   0  11   3     1986.68     1966.70    111.87 o 
   1  11   3     1577.53     1802.17    106.67 o 
   2  11   3     5480.75     5519.07    360.37 o 
   3  11   3     1713.53     1867.83    123.94 o 
   4  11   3       63.71       10.08     34.84 o 
   5  11   3      157.04      180.48     47.13 o 
   6  11   3     1835.86     1882.86    325.26 o 
   7  11   3      188.12      228.04     81.69 o 
   8  11   3      261.52      348.08     99.11 o 
  -8  12   3        5.68       65.02    104.35 o 
  -7  12   3       29.65       -3.32     57.81 o 
  -6  12   3     1967.41     2339.00    206.16 o 
  -5  12   3      196.62      246.87     56.09 o 
  -4  12   3     2094.20     2137.59    128.92 o 
  -3  12   3        0.13       24.52     23.74 o 
  -2  12   3     1099.51     1083.49     90.58 o 
  -1  12   3        3.99       35.73     23.99 o 
   0  12   3     5350.89     5298.79    304.63 o 
   1  12   3      122.20      107.47     24.74 o 
   2  12   3        1.52       -4.34     21.49 o 
   3  12   3      366.79      363.86     41.63 o 
   4  12   3     2030.28     1986.53    172.47 o 
   5  12   3        6.18      -34.84     35.98 o 
   6  12   3      315.77      201.71    112.63 o 
   7  12   3       10.72       34.33     63.70 o 
   8  12   3      199.80        8.29    159.09 o 
  -8  13   3      542.76      770.82    200.09 o 
  -7  13   3       12.60       39.47     55.76 o 
  -6  13   3      197.18      167.00     54.19 o 
  -5  13   3      151.91       98.00     44.82 o 
  -4  13   3      756.27      766.00    107.87 o 
  -3  13   3      218.19      182.46     38.78 o 
  -2  13   3     1382.44     1466.73    148.01 o 
  -1  13   3       63.39       76.37     29.61 o 
   0  13   3     1382.38     1613.08    121.44 o 
   1  13   3      490.65      527.18     85.10 o 
   2  13   3     2930.34     2745.22    174.70 o 
   3  13   3       77.72       72.75     30.33 o 
   4  13   3       44.18      -10.43     48.92 o 
   5  13   3       12.52        2.48     40.17 o 
   6  13   3      785.84      688.83    173.29 o 
   7  13   3       38.59       -9.90     95.65 o 
  -6  14   3      372.41      371.04    177.18 o 
  -5  14   3      500.33      587.35    165.86 o 
  -4  14   3      174.08       71.83     41.69 o 
  -3  14   3       30.87        2.23     31.28 o 
  -2  14   3      130.16      114.46     34.37 o 
  -1  14   3      179.95      138.01     34.04 o 
   0  14   3      546.69      481.22    109.74 o 
   1  14   3        8.87       38.59     27.68 o 
   2  14   3      190.48      100.66     32.82 o 
   3  14   3      173.77      170.89     50.86 o 
   4  14   3     1088.54     1062.60    190.83 o 
   5  14   3      201.42      151.86     53.02 o 
   6  14   3      224.19      249.66    116.47 o 
   7  14   3       19.58       98.89    112.88 o 
  -6  15   3        2.77       56.14     64.83 o 
  -5  15   3        1.98      -44.79     56.07 o 
  -4  15   3     1005.03     1089.60    172.66 o 
  -3  15   3     1158.31     1100.74    115.81 o 
  -2  15   3      590.94      597.78     65.42 o 
  -1  15   3       67.55       95.54     34.91 o 
   0  15   3       34.48       41.28     30.07 o 
   1  15   3     1473.62     1590.87    125.49 o 
   2  15   3      123.50       89.14     35.26 o 
   3  15   3     1047.86      972.46    113.77 o 
   4  15   3       20.03       31.83     55.17 o 
   5  15   3      162.81       96.50     50.08 o 
   6  15   3       32.20      -36.24     66.68 o 
  -6  16   3        8.97     -104.35    111.86 o 
  -5  16   3      575.40      621.05    156.74 o 
  -4  16   3        4.84      -37.53     50.06 o 
  -3  16   3       23.64       33.25     39.08 o 
  -2  16   3        1.22       28.94     32.16 o 
  -1  16   3     2584.83     2807.76    231.64 o 
   0  16   3       28.68       46.39     41.49 o 
   1  16   3      584.76      664.05     80.77 o 
   2  16   3       12.43       -7.51     39.57 o 
   3  16   3      864.77      658.69    233.62 o 
   4  16   3       57.17        6.05     56.37 o 
   5  16   3      395.80      301.27     82.76 o 
   6  16   3        4.32       31.23     94.03 o 
  -6  17   3       44.00      216.55    138.14 o 
  -5  17   3        9.62       38.05    108.96 o 
  -4  17   3       23.17      -12.29     45.49 o 
  -3  17   3      518.41      401.62     68.66 o 
  -2  17   3       36.66       35.44     54.75 o 
  -1  17   3       71.87       14.05     42.64 o 
   0  17   3       76.22       32.98     34.18 o 
   1  17   3      931.34      916.22     88.90 o 
   2  17   3      139.46      199.71     54.02 o 
   3  17   3      375.04      413.90     73.64 o 
   4  17   3        7.72      101.00     59.97 o 
   5  17   3      149.40      190.35     81.39 o 
  -5  18   3      195.19      166.55    133.70 o 
  -4  18   3       74.26       38.72     72.74 o 
  -3  18   3       63.35      119.85     69.48 o 
  -2  18   3       98.61       75.69     47.16 o 
  -1  18   3      556.05      494.29     77.09 o 
   0  18   3       20.21       41.66     36.83 o 
   1  18   3       67.80       28.26     38.33 o 
   2  18   3       73.03       83.33     52.72 o 
   3  18   3       97.71       28.79     82.16 o 
   4  18   3      161.86       13.02     61.91 o 
   5  18   3      125.63      133.73    171.08 o 
  -4  19   3      305.58      173.85     87.37 o 
  -3  19   3      250.68      356.16    145.52 o 
  -2  19   3      253.83      157.80    124.02 o 
  -1  19   3       23.98      -29.61     63.43 o 
   0  19   3      274.59      120.61    114.63 o 
   1  19   3      166.83      243.11     88.77 o 
   2  19   3      541.21      617.65     94.11 o 
   3  19   3      106.46      131.09     62.79 o 
   4  19   3        2.37       86.52    111.52 o 
  -3  20   3        7.40      -29.10     71.63 o 
  -2  20   3       72.23      200.50     86.71 o 
  -1  20   3       16.76       22.27     69.27 o 
   0  20   3      394.85      545.91    116.85 o 
   1  20   3       14.38      -34.14     70.05 o 
   2  20   3       14.08       19.67     71.88 o 
 -10   0   4      446.58      272.95    126.62 o 
  -8   0   4       16.20      -47.39     53.61 o 
  -6   0   4     4232.44     5192.25    296.40 o 
  -4   0   4     3447.47     3814.05    288.64 o 
  -2   0   4    45377.41    45280.48   2491.24 o 
   0   0   4    13334.54    13810.65    990.78 o 
   2   0   4     1627.02     1664.31    161.56 o 
   4   0   4     8978.04     9612.52   1312.13 o 
   6   0   4      611.23      569.37    134.98 o 
   8   0   4     1140.10      627.56    157.59 o 
 -10   1   4       80.73      -31.28     70.36 o 
  -9   1   4      108.06       99.56     50.09 o 
  -8   1   4     2437.64     3202.61    259.12 o 
  -7   1   4       52.20       79.52     25.01 o 
  -6   1   4      765.42      816.37     40.26 o 
  -5   1   4      581.11      576.17     33.21 o 
  -4   1   4     8395.89     8007.48    319.96 o 
  -3   1   4      694.07      588.62     27.78 o 
  -2   1   4    11441.90    10587.57    466.64 o 
  -1   1   4    33212.46    32381.96   1324.71 o 
   0   1   4    24652.71    24134.06   1464.85 o 
   1   1   4      118.52      131.78     11.82 o 
   2   1   4     7646.67     8112.65    410.63 o 
   3   1   4      850.38      777.43     65.96 o 
   4   1   4      458.73      467.32    161.53 o 
   5   1   4      371.91      346.95     56.78 o 
   6   1   4     2619.44     2583.53    227.92 o 
   7   1   4       54.62       60.29     50.74 o 
   8   1   4      176.20      143.54     67.32 o 
   9   1   4        2.09      -90.03     60.02 o 
 -10   2   4      271.75       85.12     69.37 o 
  -9   2   4      390.97      287.64    131.78 o 
  -8   2   4       10.09      -31.52     31.50 o 
  -7   2   4      250.77      256.05     34.14 o 
  -6   2   4     4795.88     5600.55    258.35 o 
  -5   2   4      859.53      834.92     41.55 o 
  -4   2   4     6907.78     6852.93    275.29 o 
  -3   2   4        5.96        3.22      6.81 o 
  -2   2   4     2314.40     2191.67     99.48 o 
  -1   2   4    26200.54    26120.29   1079.86 o 
   0   2   4    46974.61    49209.75   4138.31 o 
   1   2   4    21218.04    22823.75   1565.71 o 
   2   2   4     2499.30     2615.29    170.79 o 
   3   2   4     9642.04     9591.36    749.50 o 
   4   2   4     8271.24     9328.15    736.22 o 
   5   2   4      591.18      461.26     61.46 o 
   6   2   4        4.77       18.33     30.21 o 
   7   2   4       79.57       99.29     43.16 o 
   8   2   4      273.09      107.86     63.11 o 
   9   2   4      166.02       65.13     85.07 o 
 -10   3   4        5.96      -51.93     66.03 o 
  -9   3   4      152.10      151.31     73.78 o 
  -8   3   4      631.59      549.22     59.70 o 
  -7   3   4      639.51      788.22     68.00 o 
  -6   3   4       80.45       51.18     20.78 o 
  -5   3   4      857.65      910.99     43.98 o 
  -4   3   4     2111.04     2224.22     93.66 o 
  -3   3   4     9023.39     8370.40    372.83 o 
  -2   3   4     1733.93     1738.05     81.92 o 
  -1   3   4      257.46      256.49     26.56 o 
   0   3   4      272.90      237.55     20.37 o 
   1   3   4     5213.73     4922.81    307.99 o 
   2   3   4    17692.29    17182.29   1079.21 o 
   3   3   4     4359.67     4888.19    333.10 o 
   4   3   4     1147.52     1301.71    102.12 o 
   5   3   4     1363.67     1394.25    132.69 o 
   6   3   4       52.95       25.57     43.23 o 
   7   3   4     1692.50     1693.58    165.48 o 
   8   3   4        0.48      -56.13     39.15 o 
   9   3   4        4.66      -44.60    118.30 o 
 -10   4   4        1.03      -96.25     64.17 o 
  -9   4   4      202.45      108.37     69.59 o 
  -8   4   4        1.75        2.50     38.07 o 
  -7   4   4     2220.01     2378.73    151.07 o 
  -6   4   4      465.07      522.65     41.45 o 
  -5   4   4     8817.24     9203.71    376.90 o 
  -4   4   4      116.13      114.95     15.38 o 
  -3   4   4      145.76      142.23     19.94 o 
  -2   4   4     1995.12     1852.77     81.12 o 
  -1   4   4     8970.84     8125.52    465.77 o 
   0   4   4      895.04     1019.22     63.99 o 
   1   4   4       91.01      121.91     12.73 o 
   2   4   4       69.79       83.42     15.33 o 
   3   4   4     2869.32     2865.34    283.50 o 
   4   4   4      115.67      120.83     25.52 o 
   5   4   4     1187.13     1239.11    122.78 o 
   6   4   4       57.77       72.73     38.68 o 
   7   4   4      259.44      214.21     87.03 o 
   8   4   4       11.96      -25.82     42.17 o 
   9   4   4      278.18      267.86    102.80 o 
 -10   5   4        6.70       32.76     75.70 o 
  -9   5   4      643.12      455.02    103.17 o 
  -8   5   4      342.17      350.42     56.86 o 
  -7   5   4      353.89      459.53     82.26 o 
  -6   5   4      256.02      201.23     27.59 o 
  -5   5   4      265.47      235.92     23.10 o 
  -4   5   4      453.71      407.51     27.38 o 
  -3   5   4     5074.16     4473.34    203.12 o 
  -2   5   4     8218.74     8666.60    385.88 o 
  -1   5   4     2209.19     2397.63    126.06 o 
   0   5   4     1367.68     1536.95     93.56 o 
   1   5   4     8058.13     7577.53    437.07 o 
   2   5   4     1497.68     1511.17    105.32 o 
   3   5   4     3463.50     3467.87    229.23 o 
   4   5   4      534.17      514.55     53.40 o 
   5   5   4     1184.96     1273.18    125.52 o 
   6   5   4        1.73      -19.98     31.43 o 
   7   5   4     1472.70     1241.17    158.25 o 
   8   5   4       31.95       39.82     46.84 o 
   9   5   4        1.93       14.82     55.78 o 
 -10   6   4      176.95      104.11     78.30 o 
  -9   6   4       44.50       73.92     70.16 o 
  -8   6   4        4.60       45.93     45.52 o 
  -7   6   4      477.52      472.64     69.08 o 
  -6   6   4     2808.83     2955.97    169.58 o 
  -5   6   4     1065.48     1059.01     59.74 o 
  -4   6   4      738.52      650.00     38.36 o 
  -3   6   4       76.34       52.93     11.68 o 
  -2   6   4    10559.61    10850.37    454.59 o 
  -1   6   4     5932.51     5700.39    296.14 o 
   0   6   4     8346.90     7677.43    488.14 o 
   1   6   4       18.02       36.92     15.46 o 
   2   6   4        2.81        5.50     15.15 o 
   3   6   4     3771.18     3709.75    219.12 o 
   4   6   4     4175.52     4843.31    386.98 o 
   5   6   4      813.53      893.25    188.42 o 
   6   6   4      613.44      756.68    141.69 o 
   7   6   4      150.66      109.32     49.54 o 
   8   6   4      291.43      275.33     81.97 o 
   9   6   4      261.05       88.63     77.81 o 
  -9   7   4       51.34        2.19     69.43 o 
  -8   7   4     1049.43      999.39    270.21 o 
  -7   7   4      377.14      346.04     61.53 o 
  -6   7   4      195.93      131.47     52.27 o 
  -5   7   4      167.52      145.16     22.71 o 
  -4   7   4     5150.88     5296.86    242.24 o 
  -3   7   4     3940.09     4068.01    174.71 o 
  -2   7   4     2834.40     2527.84    119.93 o 
  -1   7   4      389.41      393.94     42.36 o 
   0   7   4     3481.68     3355.41    165.70 o 
   1   7   4     1653.83     1535.78    107.50 o 
   2   7   4    10992.40    11081.44    633.31 o 
   3   7   4      249.40      181.08     22.97 o 
   4   7   4       16.41       42.94     23.96 o 
   5   7   4      245.93      346.09     76.44 o 
   6   7   4     2543.82     2475.45    313.40 o 
   7   7   4      439.87      332.28     80.81 o 
   8   7   4      165.24      125.58    153.58 o 
   9   7   4        1.76       66.77     71.74 o 
  -9   8   4        8.11       37.38     68.21 o 
  -8   8   4        5.47       21.92     54.30 o 
  -7   8   4        4.14        2.72     42.66 o 
  -6   8   4     4108.65     4611.73    308.28 o 
  -5   8   4       23.27       41.70     22.56 o 
  -4   8   4      981.86     1061.09     56.27 o 
  -3   8   4      159.44      145.50     26.02 o 
  -2   8   4     9755.09     9016.26    378.63 o 
  -1   8   4      910.45      901.03     51.82 o 
   0   8   4    20896.83    18609.58    886.20 o 
   1   8   4      891.64      954.97     59.57 o 
   2   8   4      787.50      915.90     58.08 o 
   3   8   4        6.33       19.59     26.44 o 
   4   8   4     5193.83     5226.92    342.01 o 
   5   8   4      227.13      150.26     78.50 o 
   6   8   4        2.29       -7.65     48.15 o 
   7   8   4       13.53      -11.58     56.45 o 
   8   8   4      281.33      188.95    104.35 o 
   9   8   4        6.24      -57.79     90.10 o 
  -9   9   4        8.91      226.03    117.07 o 
  -8   9   4     1180.11     1319.74    133.66 o 
  -7   9   4       30.88      -30.03     55.72 o 
  -6   9   4       10.95        5.61     34.31 o 
  -5   9   4       17.28       44.95     22.85 o 
  -4   9   4     4258.13     4498.27    223.40 o 
  -3   9   4      789.08      741.71     62.53 o 
  -2   9   4     1287.67     1132.08     56.67 o 
  -1   9   4      438.30      407.76     30.57 o 
   0   9   4     3001.92     2944.34    160.27 o 
   1   9   4     1256.30     1157.17     86.79 o 
   2   9   4     6405.60     6567.26    380.10 o 
   3   9   4      561.43      510.21     44.21 o 
   4   9   4      557.99      634.36     60.88 o 
   5   9   4       35.98      -37.48     51.19 o 
   6   9   4     2581.83     2510.01    282.36 o 
   7   9   4       39.26       -1.89     72.48 o 
   8   9   4      205.90      276.15     91.14 o 
  -9  10   4       25.89       -1.96     90.19 o 
  -8  10   4        2.97       31.31     87.63 o 
  -7  10   4      156.94      190.79     61.13 o 
  -6  10   4     1326.44     1307.73    127.51 o 
  -5  10   4      821.96      956.67     76.13 o 
  -4  10   4      804.77      939.43     64.99 o 
  -3  10   4       36.73       29.03     15.32 o 
  -2  10   4     1927.39     1750.04     87.36 o 
  -1  10   4     1944.99     1871.78    107.39 o 
   0  10   4     3849.06     3586.20    193.28 o 
   1  10   4      833.44      910.21     90.64 o 
   2  10   4        8.94        0.58     17.51 o 
   3  10   4     1456.03     1699.76    112.11 o 
   4  10   4     3740.92     3920.10    262.45 o 
   5  10   4      170.37      205.05     59.26 o 
   6  10   4      700.72      496.25    143.94 o 
   7  10   4      230.63      220.94     79.03 o 
   8  10   4      223.79      162.64     86.47 o 
  -8  11   4      238.22      370.05    136.18 o 
  -7  11   4      337.49      395.72     81.74 o 
  -6  11   4       34.78       14.56     39.21 o 
  -5  11   4      194.67      173.19     38.16 o 
  -4  11   4     1435.96     1328.36    147.28 o 
  -3  11   4     2309.61     2374.74    152.49 o 
  -2  11   4     1714.90     1791.72     91.08 o 
  -1  11   4       32.98       36.47     18.82 o 
   0  11   4      565.18      633.39     60.25 o 
   1  11   4     3528.52     3440.23    208.05 o 
   2  11   4      182.94      149.61     31.87 o 
   3  11   4      417.09      385.34     42.21 o 
   4  11   4       80.02       29.95     35.45 o 
   5  11   4      652.45      614.91     77.68 o 
   6  11   4        4.75        2.30     68.69 o 
   7  11   4      500.28      493.84    109.05 o 
   8  11   4        9.91      123.35     78.89 o 
  -8  12   4        0.53      206.57    117.49 o 
  -7  12   4     1026.37     1163.71    149.52 o 
  -6  12   4      114.54       24.44     44.80 o 
  -5  12   4     3022.56     3493.07    276.09 o 
  -4  12   4      384.61      357.68     59.84 o 
  -3  12   4        6.10       -3.83     24.80 o 
  -2  12   4      420.82      400.15     66.75 o 
  -1  12   4     3906.88     3727.92    247.43 o 
   0  12   4        9.71       -9.93     18.95 o 
   1  12   4      433.32      413.30     87.11 o 
   2  12   4        8.39       23.94     22.67 o 
   3  12   4     2217.87     2418.35    154.80 o 
   4  12   4        0.52       -3.07     31.15 o 
   5  12   4      515.68      501.99    137.26 o 
   6  12   4       18.47       23.04     85.24 o 
   7  12   4       97.20      105.19     74.69 o 
  -8  13   4       57.00       51.79    109.05 o 
  -7  13   4      610.58      633.36    105.90 o 
  -6  13   4       52.21      -16.90     48.55 o 
  -5  13   4      322.61      358.89     61.08 o 
  -4  13   4      138.04      132.12     38.66 o 
  -3  13   4     1787.36     1818.65    145.14 o 
  -2  13   4      672.50      721.27     69.98 o 
  -1  13   4        1.19       18.78     26.67 o 
   0  13   4       72.76      103.85     29.62 o 
   1  13   4     2848.47     2749.61    173.57 o 
   2  13   4      344.63      326.37     68.12 o 
   3  13   4      634.52      511.54     51.78 o 
   4  13   4       19.61      -29.97     31.66 o 
   5  13   4      732.34      662.80     96.55 o 
   6  13   4       98.50       85.84     90.70 o 
   7  13   4      321.02      470.97    113.45 o 
  -7  14   4      224.79      198.55    100.85 o 
  -6  14   4      412.50      454.94    119.67 o 
  -5  14   4      736.91      663.96     85.91 o 
  -4  14   4      734.65      747.46     98.49 o 
  -3  14   4       24.40       12.05     38.32 o 
  -2  14   4      498.90      460.06     64.84 o 
  -1  14   4      335.46      435.70     81.93 o 
   0  14   4     1618.00     1755.86    151.28 o 
   1  14   4        0.54       11.65     27.01 o 
   2  14   4      135.67      142.09     47.92 o 
   3  14   4     1141.08     1344.97     98.75 o 
   4  14   4      950.08      837.70    150.67 o 
   5  14   4      400.49      414.87     69.44 o 
   6  14   4       96.79       69.54     97.95 o 
   7  14   4        8.11      -39.16    100.51 o 
  -7  15   4       75.69       38.48    115.53 o 
  -6  15   4       19.07       94.71     66.29 o 
  -5  15   4        5.56       19.49     46.20 o 
  -4  15   4      868.52     1030.22    112.17 o 
  -3  15   4      403.85      307.71     65.80 o 
  -2  15   4      598.75      533.15     61.61 o 
  -1  15   4      114.59       58.85     31.87 o 
   0  15   4     1082.87     1064.39    105.64 o 
   1  15   4      458.83      424.61    104.24 o 
   2  15   4      731.32      731.06     98.30 o 
   3  15   4      217.34      175.11     42.18 o 
   4  15   4       21.04       45.75     43.06 o 
   5  15   4       39.12      104.49     49.37 o 
   6  15   4      434.64      817.03    131.47 o 
  -6  16   4      375.46      365.70    154.78 o 
  -5  16   4        2.54      -19.69     46.07 o 
  -4  16   4      242.05      261.49     60.59 o 
  -3  16   4       15.36      -25.48     39.66 o 
  -2  16   4      605.34      540.77     65.40 o 
  -1  16   4      118.66      113.59     36.01 o 
   0  16   4     1210.50     1114.88    110.03 o 
   1  16   4       44.04       52.28     34.23 o 
   2  16   4        0.33        0.70     33.49 o 
   3  16   4       36.25        3.46     34.76 o 
   4  16   4      674.36      622.52    146.97 o 
   5  16   4       13.55      127.50     68.30 o 
   6  16   4       61.04       92.15     95.99 o 
  -6  17   4        1.58      -76.45    111.01 o 
  -5  17   4        9.31       83.80     74.59 o 
  -4  17   4      675.08      426.96    177.64 o 
  -3  17   4        5.17       40.19     45.06 o 
  -2  17   4      232.45      240.52     48.98 o 
  -1  17   4       19.21       -6.50     32.76 o 
   0  17   4      512.67      487.92     65.48 o 
   1  17   4        7.59       -4.12     34.58 o 
   2  17   4      658.28      831.69     86.38 o 
   3  17   4        1.57       29.34     60.59 o 
   4  17   4        7.48       33.45     84.26 o 
   5  17   4       22.63      -17.42     69.79 o 
  -5  18   4       92.00      244.63    139.25 o 
  -4  18   4       67.68       86.67    130.46 o 
  -3  18   4        1.05       60.05     64.96 o 
  -2  18   4      198.24      232.47     60.28 o 
  -1  18   4       42.25       24.73     37.94 o 
   0  18   4      717.15      765.05     79.80 o 
   1  18   4       28.43       48.17     54.03 o 
   2  18   4       10.27      -10.28     38.22 o 
   3  18   4      269.66      288.15     72.27 o 
   4  18   4      334.99      268.88     83.23 o 
  -4  19   4      137.38       44.50     91.34 o 
  -3  19   4      410.53      812.90    307.38 o 
  -2  19   4      141.75      133.85     73.85 o 
  -1  19   4        1.72       72.61     65.23 o 
   0  19   4        2.26       26.92     62.78 o 
   1  19   4      286.77      239.26     66.20 o 
   2  19   4      126.96       76.70     57.13 o 
   3  19   4       64.74       -6.26     56.12 o 
  -3  20   4       19.26        9.18     78.56 o 
  -2  20   4        0.03      149.73     77.06 o 
  -1  20   4      404.61      726.28    148.64 o 
   0  20   4        4.73      -40.07     65.05 o 
   1  20   4       14.62      -35.84     67.83 o 
   2  20   4        2.97      -43.79     55.56 o 
  -9   0   5      309.60      211.49     99.66 o 
  -7   0   5     1584.83     1965.36    397.60 o 
  -5   0   5     3002.56     3102.30    202.90 o 
  -3   0   5     3062.43     2680.10    173.91 o 
  -1   0   5    45922.11    46180.07   2339.03 o 
   1   0   5       46.59       49.20      9.34 o 
   3   0   5     3577.31     3388.54    220.53 o 
   5   0   5      112.30       59.12     37.11 o 
   7   0   5      892.55      859.73    186.01 o 
   9   0   5      352.28      426.20    146.16 o 
 -10   1   5       23.57        2.72     79.09 o 
  -9   1   5      242.69      253.98     59.46 o 
  -8   1   5      316.79      308.35     41.05 o 
  -7   1   5       70.07       63.26     26.76 o 
  -6   1   5       33.35       37.20     13.97 o 
  -5   1   5     2444.53     2499.96    119.03 o 
  -4   1   5      579.21      578.13     33.27 o 
  -3   1   5     8142.65     7331.06    309.32 o 
  -2   1   5    10308.52    10472.52    433.40 o 
  -1   1   5      290.90      325.04     19.36 o 
   0   1   5     4808.90     4908.64    204.02 o 
   1   1   5     7951.58     7879.49    400.81 o 
   2   1   5        6.88       12.46      6.44 o 
   3   1   5     1003.20     1077.39     65.60 o 
   4   1   5      582.69      714.97     61.50 o 
   5   1   5     2116.66     2225.33    197.75 o 
   6   1   5      415.97      406.28     63.66 o 
   7   1   5     1369.75     1074.48    149.38 o 
   8   1   5       87.02        3.75     59.21 o 
   9   1   5       32.64      -48.01     66.06 o 
 -10   2   5      138.68      -29.65     65.99 o 
  -9   2   5      145.18       79.04     50.04 o 
  -8   2   5      106.82      134.71     32.42 o 
  -7   2   5      983.03     1104.40    132.11 o 
  -6   2   5     4175.46     4861.46    226.40 o 
  -5   2   5     4016.94     4346.82    178.59 o 
  -4   2   5     2877.89     3083.98    134.72 o 
  -3   2   5     1428.04     1422.28     64.43 o 
  -2   2   5     6660.33     6309.07    265.85 o 
  -1   2   5     1513.64     1464.14     64.30 o 
   0   2   5    15833.73    15564.29    805.44 o 
   1   2   5      273.78      298.42     18.91 o 
   2   2   5     2525.45     2795.59    179.76 o 
   3   2   5     3677.37     3708.20    247.62 o 
   4   2   5     5494.08     5766.65    461.78 o 
   5   2   5      415.78      356.67    106.77 o 
   6   2   5       77.40       85.20     54.51 o 
   7   2   5      543.03      705.94     92.56 o 
   8   2   5      344.79      159.12    170.05 o 
   9   2   5      285.37      171.99     85.74 o 
 -10   3   5      308.81      149.53     80.78 o 
  -9   3   5      120.66       19.68     51.63 o 
  -8   3   5     1762.88     2183.53    189.44 o 
  -7   3   5      217.25      313.69     40.16 o 
  -6   3   5       26.33       40.91     16.22 o 
  -5   3   5      499.93      559.13     34.95 o 
  -4   3   5     4781.38     4364.59    202.25 o 
  -3   3   5     3844.17     3813.48    174.25 o 
  -2   3   5     8990.05     8180.22    393.86 o 
  -1   3   5      698.36      697.00     38.97 o 
   0   3   5      890.90      918.27     52.59 o 
   1   3   5     6463.81     6370.07    306.58 o 
   2   3   5     4856.07     4429.75    249.02 o 
   3   3   5     4088.28     4046.05    235.12 o 
   4   3   5      132.77      145.16     26.32 o 
   5   3   5      634.59      697.13     99.50 o 
   6   3   5     1410.10     1587.88    328.88 o 
   7   3   5      465.02      346.59     64.77 o 
   8   3   5       81.89       60.05     48.06 o 
   9   3   5        0.43       -3.33     65.80 o 
 -10   4   5      299.72       95.19    100.90 o 
  -9   4   5        3.04      -40.91     51.93 o 
  -8   4   5       93.78      121.65     45.52 o 
  -7   4   5        5.47       54.97     33.52 o 
  -6   4   5     4599.96     5417.73    256.12 o 
  -5   4   5       40.46       37.55     16.70 o 
  -4   4   5     2489.22     2540.92    130.32 o 
  -3   4   5      139.47      146.90     19.23 o 
  -2   4   5     7629.80     7403.81    338.08 o 
  -1   4   5     4398.65     4237.67    225.71 o 
   0   4   5     4911.61     4411.69    255.89 o 
   1   4   5     3054.44     3130.89    154.51 o 
   2   4   5     8453.29     9241.31    482.73 o 
   3   4   5      133.01      116.92     16.71 o 
   4   4   5     7937.00     8809.49    593.33 o 
   5   4   5        5.87       20.61     28.30 o 
   6   4   5      212.58      140.85     44.11 o 
   7   4   5      112.58      142.97     51.60 o 
   8   4   5      435.04      362.54     71.42 o 
   9   4   5       16.49        7.20     54.43 o 
 -10   5   5       57.07       30.35    151.28 o 
  -9   5   5        2.22      -54.43     62.20 o 
  -8   5   5     2243.38     2549.68    287.51 o 
  -7   5   5        3.56       15.75     36.75 o 
  -6   5   5      557.56      541.37     42.85 o 
  -5   5   5     1249.21     1315.83     63.85 o 
  -4   5   5    11376.58    11901.12    531.65 o 
  -3   5   5     2604.82     2571.56    129.84 o 
  -2   5   5    10220.19     9550.10    402.09 o 
  -1   5   5        0.91      -11.99     13.76 o 
   0   5   5     4815.53     4379.13    234.16 o 
   1   5   5     1761.74     1742.24     97.64 o 
   2   5   5     3199.51     2969.45    158.81 o 
   3   5   5     1477.37     1755.11    107.49 o 
   4   5   5      113.63      131.11     21.47 o 
   5   5   5       86.30      125.86     43.82 o 
   6   5   5     2005.80     1945.53    270.36 o 
   7   5   5       70.15       85.71     44.81 o 
   8   5   5       95.44       14.50     47.96 o 
   9   5   5       27.54      -13.86     70.95 o 
 -10   6   5      184.50       51.28    118.22 o 
  -9   6   5      125.95       21.80     65.37 o 
  -8   6   5      187.38       88.67     91.74 o 
  -7   6   5     1416.78     1602.72    145.63 o 
  -6   6   5     4958.08     5260.47    283.60 o 
  -5   6   5     4313.93     4358.67    192.41 o 
  -4   6   5      969.21      941.54     50.09 o 
  -3   6   5      140.63      131.43     20.37 o 
  -2   6   5     3845.34     3485.78    148.58 o 
  -1   6   5     5360.60     5489.22    294.70 o 
   0   6   5     3690.60     3324.74    179.17 o 
   1   6   5     1296.14     1263.81     79.25 o 
   2   6   5       81.81       50.93     14.71 o 
   3   6   5     4630.16     5049.94    333.86 o 
   4   6   5     5307.75     5807.09    387.88 o 
   5   6   5        2.16      -17.21     30.80 o 
   6   6   5      529.65      514.57     81.78 o 
   7   6   5      396.06      383.05     95.74 o 
   8   6   5      327.08      421.97     99.17 o 
   9   6   5       52.59       34.09     75.69 o 
  -9   7   5      342.63      205.80     78.28 o 
  -8   7   5      471.67      388.37     80.69 o 
  -7   7   5       84.88       86.97     43.29 o 
  -6   7   5        5.90       19.92     25.16 o 
  -5   7   5     1278.95     1295.35     75.73 o 
  -4   7   5     2726.42     2679.41    122.59 o 
  -3   7   5     6405.39     5978.15    234.16 o 
  -2   7   5     1559.23     1535.70     68.68 o 
  -1   7   5        0.12       -9.55     11.51 o 
   0   7   5     4249.92     3989.84    235.34 o 
   1   7   5    12726.74    12706.13    733.30 o 
   2   7   5     3731.44     3755.84    251.16 o 
   3   7   5     2492.65     2605.58    180.15 o 
   4   7   5      189.86      238.52     31.45 o 
   5   7   5     1049.22     1234.63    267.24 o 
   6   7   5      603.70      616.43    128.50 o 
   7   7   5      666.50      685.19    118.26 o 
   8   7   5        0.58       24.06     62.37 o 
   9   7   5       13.76       61.88     81.08 o 
  -9   8   5      101.59      106.32     71.09 o 
  -8   8   5        0.51       -7.27     72.95 o 
  -7   8   5      799.43      996.96    148.02 o 
  -6   8   5       13.08       14.97     30.39 o 
  -5   8   5     1855.00     1976.32    108.00 o 
  -4   8   5      132.08      109.31     18.92 o 
  -3   8   5     3239.51     3330.24    140.03 o 
  -2   8   5       62.40       43.58     15.27 o 
  -1   8   5    10402.88    10340.17    492.73 o 
   0   8   5       28.13       31.41     10.84 o 
   1   8   5        0.52       -1.71     14.10 o 
   2   8   5        4.34        7.23     17.74 o 
   3   8   5     4661.50     4870.81    285.91 o 
   4   8   5        0.05       23.46     21.25 o 
   5   8   5      476.27      473.47    125.94 o 
   6   8   5        2.89       14.63     50.96 o 
   7   8   5      212.43      174.40     94.41 o 
   8   8   5        4.03      -48.77     63.50 o 
  -9   9   5      414.76      475.86    148.38 o 
  -8   9   5       57.45       38.79     57.42 o 
  -7   9   5      599.24      682.51    178.24 o 
  -6   9   5        7.87       21.37     31.95 o 
  -5   9   5      679.76      721.13     56.20 o 
  -4   9   5       75.15       77.39     18.49 o 
  -3   9   5     2590.55     2369.43    104.25 o 
  -2   9   5      516.73      586.93     45.29 o 
  -1   9   5      386.15      367.10     28.16 o 
   0   9   5        2.08       -1.17     11.09 o 
   1   9   5     6432.58     5950.64    341.09 o 
   2   9   5     1280.57     1359.92     89.06 o 
   3   9   5     1150.57     1171.06     81.23 o 
   4   9   5        7.08       26.57     23.34 o 
   5   9   5     1657.07     2190.63    354.27 o 
   6   9   5      593.52      628.93    112.93 o 
   7   9   5      630.72      636.90    118.31 o 
   8   9   5       12.39       14.91     65.98 o 
  -9  10   5       16.42      -15.87     99.32 o 
  -8  10   5       48.97       83.77     58.69 o 
  -7  10   5      933.40      772.49     94.30 o 
  -6  10   5      991.10     1052.39    151.66 o 
  -5  10   5     1407.99     1673.47    104.49 o 
  -4  10   5      134.79      116.40     25.14 o 
  -3  10   5      555.03      499.44     31.88 o 
  -2  10   5     2586.37     2678.07    120.68 o 
  -1  10   5     5239.38     4832.52    238.16 o 
   0  10   5     1770.45     1734.24    109.13 o 
   1  10   5      547.25      509.12     51.73 o 
   2  10   5      311.76      306.20     34.22 o 
   3  10   5     1185.10     1474.23     98.38 o 
   4  10   5     1164.08     1257.11     98.81 o 
   5  10   5      233.96      188.97     53.73 o 
   6  10   5      307.05      246.70     78.37 o 
   7  10   5      133.47       44.00     67.22 o 
   8  10   5      110.69       11.42     76.37 o 
  -8  11   5      839.65      911.75    131.40 o 
  -7  11   5      153.53      210.53     56.63 o 
  -6  11   5      269.86      276.45     89.05 o 
  -5  11   5      130.40       60.08     32.73 o 
  -4  11   5     2856.40     2739.58    172.48 o 
  -3  11   5     1633.90     1550.34    105.72 o 
  -2  11   5     3895.97     3795.98    205.10 o 
  -1  11   5        0.08        6.53     16.96 o 
   0  11   5      742.05      713.32     63.80 o 
   1  11   5     1791.00     1644.64    107.55 o 
   2  11   5      594.68      599.33     60.17 o 
   3  11   5       65.31       37.36     22.45 o 
   4  11   5      223.97      235.80     57.92 o 
   5  11   5      237.89      215.03     49.42 o 
   6  11   5      921.29      794.12    180.46 o 
   7  11   5      131.79      123.32    119.16 o 
   8  11   5       84.72        2.45    111.09 o 
  -8  12   5       39.00      106.30    124.32 o 
  -7  12   5       14.44       21.58     48.68 o 
  -6  12   5     1209.38     1414.14    139.12 o 
  -5  12   5       10.66       71.40     47.72 o 
  -4  12   5      493.65      499.91     65.48 o 
  -3  12   5       45.31       18.34     26.34 o 
  -2  12   5     1141.62     1116.33     81.94 o 
  -1  12   5       12.45      -23.22     20.62 o 
   0  12   5     3202.52     2930.41    180.93 o 
   1  12   5       11.37       16.09     31.93 o 
   2  12   5        3.58       -6.02     21.48 o 
   3  12   5       22.16       34.05     25.14 o 
   4  12   5     2142.78     2514.43    204.12 o 
   5  12   5      212.07      103.69     88.10 o 
   6  12   5      100.85       20.90     71.50 o 
   7  12   5        5.89      -34.19     67.66 o 
  -8  13   5      636.14      466.21    155.29 o 
  -7  13   5       41.98       36.86     92.27 o 
  -6  13   5        0.01       -0.69     54.10 o 
  -5  13   5       38.46       51.61     39.78 o 
  -4  13   5     2810.93     3198.82    222.64 o 
  -3  13   5      203.37      181.86     80.52 o 
  -2  13   5     1977.64     1971.01    142.72 o 
  -1  13   5       44.70       35.42     25.68 o 
   0  13   5      101.32       66.88     38.76 o 
   1  13   5      901.62      920.96    137.14 o 
   2  13   5     1595.11     1508.16    127.96 o 
   3  13   5       80.43      112.16     30.13 o 
   4  13   5      164.75      169.22     58.26 o 
   5  13   5      134.77      127.19     49.03 o 
   6  13   5      617.47      719.63    166.38 o 
   7  13   5       52.60       72.65     68.12 o 
  -7  14   5      244.79      338.48    143.52 o 
  -6  14   5      559.90      315.32     77.16 o 
  -5  14   5      549.32      448.00    113.80 o 
  -4  14   5      562.66      476.68     75.84 o 
  -3  14   5       34.88       32.44     31.97 o 
  -2  14   5      457.13      440.74     53.76 o 
  -1  14   5     1182.67     1128.51    129.52 o 
   0  14   5     1662.30     1581.26    177.70 o 
   1  14   5        1.47        4.71     27.16 o 
   2  14   5      163.72       89.23     33.17 o 
   3  14   5      338.35      293.70     51.20 o 
   4  14   5     1156.71     1099.98    130.72 o 
   5  14   5       94.81      101.51     49.66 o 
   6  14   5       18.28      140.27     98.55 o 
   7  14   5       61.31       91.30    110.24 o 
  -7  15   5      106.58       98.89    125.26 o 
  -6  15   5        8.20      164.68    121.16 o 
  -5  15   5      412.48      398.02     95.05 o 
  -4  15   5      445.89      389.45    103.47 o 
  -3  15   5     1397.95     1591.35    185.60 o 
  -2  15   5       35.88       88.93     54.71 o 
  -1  15   5       54.37       57.80     47.38 o 
   0  15   5      556.74      517.37     60.74 o 
   1  15   5     1417.87     1452.62    155.39 o 
   2  15   5      122.14      103.18     36.61 o 
   3  15   5       62.10       15.21     39.98 o 
   4  15   5       20.99      -61.20     40.80 o 
   5  15   5      293.11      367.50     71.94 o 
   6  15   5       39.76      -11.05     57.41 o 
  -6  16   5       25.68       25.34    107.25 o 
  -5  16   5      374.53      422.25    183.45 o 
  -4  16   5        4.11       40.49     64.28 o 
  -3  16   5      226.84      268.47     57.94 o 
  -2  16   5        0.66       -6.76     32.51 o 
  -1  16   5     1051.89     1238.44    108.50 o 
   0  16   5        1.03        4.91     32.02 o 
   1  16   5        8.35      -29.67     29.60 o 
   2  16   5       13.46      -22.77     32.43 o 
   3  16   5      515.20      437.44     79.78 o 
   4  16   5        7.29        6.97     50.55 o 
   5  16   5      173.35       15.67     82.42 o 
  -6  17   5        5.27       76.71    115.53 o 
  -5  17   5      196.66      110.15     85.28 o 
  -4  17   5       99.63      234.77     81.92 o 
  -3  17   5      556.76      574.32     83.42 o 
  -2  17   5       31.82        1.72     34.35 o 
  -1  17   5       59.18      113.67     39.44 o 
   0  17   5       26.30       21.91     34.52 o 
   1  17   5      941.58     1069.13    100.23 o 
   2  17   5        8.58      -49.77     38.99 o 
   3  17   5       64.05        0.40     38.53 o 
   4  17   5       28.69       55.91     62.34 o 
   5  17   5      200.20      197.31    106.02 o 
  -5  18   5      187.01      210.25     90.91 o 
  -4  18   5       87.53      247.69     91.25 o 
  -3  18   5      102.05        6.96     66.46 o 
  -2  18   5       47.85       69.22     54.91 o 
  -1  18   5      370.73      367.14     56.94 o 
   0  18   5      117.24      128.43     48.08 o 
   1  18   5        1.15       58.71     38.21 o 
   2  18   5       67.51       44.13     40.57 o 
   3  18   5      261.24      269.30     67.98 o 
   4  18   5      249.48      103.13    129.40 o 
  -4  19   5      225.79      151.17    262.97 o 
  -3  19   5      126.46       79.19     71.64 o 
  -2  19   5      182.52      292.69     94.18 o 
  -1  19   5        0.40      -64.30     42.87 o 
   0  19   5       60.62       87.77     54.69 o 
   1  19   5      187.11      126.22     56.11 o 
   2  19   5      251.85      252.50     94.26 o 
   3  19   5       88.24       87.82     60.38 o 
  -2  20   5      151.49      174.06     85.51 o 
  -1  20   5       35.53      -31.23     66.16 o 
   0  20   5      185.25      117.58     97.98 o 
   1  20   5        0.29      -22.03     56.17 o 
   2  20   5       63.34       22.94     56.46 o 
 -10   0   6      330.20      165.38     89.46 o 
  -8   0   6      432.29      545.95     81.30 o 
  -6   0   6     6789.25     7472.28    416.55 o 
  -4   0   6      983.72      948.07     75.49 o 
  -2   0   6       34.19       41.22     12.04 o 
   0   0   6     1724.16     1785.69    105.60 o 
   2   0   6     9065.21     9316.13    592.14 o 
   4   0   6     4376.99     4839.45    477.09 o 
   6   0   6      239.93      250.09     92.15 o 
   8   0   6      519.56      462.20    140.53 o 
 -10   1   6      117.58       56.13     56.98 o 
  -9   1   6       31.87        1.64     45.17 o 
  -8   1   6     1170.63     1335.89    122.97 o 
  -7   1   6        2.36       30.78     32.88 o 
  -6   1   6      631.87      654.75     41.01 o 
  -5   1   6       75.68       58.16     15.08 o 
  -4   1   6    12059.21    11825.62    496.64 o 
  -3   1   6      712.18      644.79     36.29 o 
  -2   1   6     6913.45     6858.82    290.10 o 
  -1   1   6     4048.77     3885.83    163.31 o 
   0   1   6     1812.54     1773.35     79.55 o 
   1   1   6      870.47      861.58     40.43 o 
   2   1   6     8078.17     8325.76    333.90 o 
   3   1   6      202.29      217.67     20.23 o 
   4   1   6      148.61      127.50     46.26 o 
   5   1   6      273.67      213.17     89.13 o 
   6   1   6     1035.35      863.81    146.73 o 
   7   1   6      137.64      243.41     93.81 o 
   8   1   6        1.15       23.63     59.26 o 
   9   1   6       17.31       76.20     75.21 o 
 -10   2   6      172.12       72.25     67.16 o 
  -9   2   6        0.26       12.82     46.88 o 
  -8   2   6      179.32      216.22     38.88 o 
  -7   2   6     1244.33     1354.86    109.83 o 
  -6   2   6     2663.56     2976.91    133.31 o 
  -5   2   6     3302.39     3304.50    155.88 o 
  -4   2   6        5.91        4.82      9.55 o 
  -3   2   6     1992.23     1902.72     84.89 o 
  -2   2   6    14300.59    13537.51    540.85 o 
  -1   2   6     4453.29     3779.11    171.90 o 
   0   2   6     1199.44     1184.51     60.90 o 
   1   2   6     2417.54     2766.72    127.85 o 
   2   2   6     1057.97     1112.01     54.71 o 
   3   2   6     1525.65     1609.96     90.69 o 
   4   2   6     2904.08     2852.79    239.11 o 
   5   2   6      102.15       84.65     32.63 o 
   6   2   6       36.01        9.27     33.37 o 
   7   2   6     1226.37      889.56    105.31 o 
   8   2   6      270.79      376.50     92.80 o 
   9   2   6      189.93      115.75     77.71 o 
 -10   3   6       60.76      -38.40     53.20 o 
  -9   3   6      540.16      596.12    116.55 o 
  -8   3   6      353.84      373.44     48.62 o 
  -7   3   6      181.73      306.10     47.49 o 
  -6   3   6        0.46       13.04     14.92 o 
  -5   3   6     3500.39     3410.70    162.36 o 
  -4   3   6     6684.80     6722.80    288.89 o 
  -3   3   6    13090.57    12849.00    543.67 o 
  -2   3   6      231.08      209.45     17.14 o 
  -1   3   6     2159.64     2084.63    106.84 o 
   0   3   6    12611.49    12798.82    675.49 o 
   1   3   6    11584.16    11520.58    516.33 o 
   2   3   6     1078.95      921.88     46.63 o 
   3   3   6        5.53        5.27     10.39 o 
   4   3   6      190.27      265.82     46.50 o 
   5   3   6     3485.95     3917.10    324.65 o 
   6   3   6      334.40      339.45     59.83 o 
   7   3   6     1198.82     1237.72    136.56 o 
   8   3   6        3.26      -29.41     46.69 o 
   9   3   6        7.07       49.46     74.26 o 
 -10   4   6        0.02      -94.74     68.15 o 
  -9   4   6       86.87       44.29     42.39 o 
  -8   4   6        2.36       22.10     34.44 o 
  -7   4   6     3630.54     3964.56    413.42 o 
  -6   4   6      179.99      172.05     31.50 o 
  -5   4   6     4829.25     4983.48    231.86 o 
  -4   4   6      259.48      255.27     24.95 o 
  -3   4   6     5987.57     5943.60    273.32 o 
  -2   4   6       98.49       69.61     14.45 o 
  -1   4   6    34454.01    34816.31   1691.36 o 
   0   4   6     1083.28     1128.94     66.11 o 
   1   4   6     1224.09     1295.54     66.80 o 
   2   4   6      254.47      300.93     21.64 o 
   3   4   6     8658.41     9452.07    465.28 o 
   4   4   6      162.23      101.71     25.40 o 
   5   4   6     1030.65      996.14    106.97 o 
   6   4   6       80.19       36.80     37.73 o 
   7   4   6      397.37      401.66     70.53 o 
   8   4   6        0.13        9.87     49.54 o 
   9   4   6      267.92      252.15     77.45 o 
 -10   5   6       19.51       32.90    166.72 o 
  -9   5   6      533.03      514.96     77.70 o 
  -8   5   6        0.80       49.43     43.92 o 
  -7   5   6      450.91      451.47     56.60 o 
  -6   5   6      568.85      592.23     46.54 o 
  -5   5   6     2571.06     2427.95    113.15 o 
  -4   5   6     1344.58     1458.84     88.45 o 
  -3   5   6     8447.72     7376.04    338.90 o 
  -2   5   6      212.52      159.66     16.67 o 
  -1   5   6     1052.18     1112.56     66.98 o 
   0   5   6      441.05      373.36     40.76 o 
   1   5   6    14963.34    14611.75    771.45 o 
   2   5   6     1752.70     1703.98     87.66 o 
   3   5   6     1692.97     1755.93     90.50 o 
   4   5   6        9.39       -9.04     20.41 o 
   5   5   6     4291.38     4708.05    384.44 o 
   6   5   6      390.20      436.30     67.05 o 
   7   5   6     1444.69     1145.76    129.12 o 
   8   5   6        1.67       69.22     54.07 o 
   9   5   6       75.91       91.46     77.56 o 
 -10   6   6       80.27       76.18     89.34 o 
  -9   6   6       47.60      -45.33     44.01 o 
  -8   6   6      114.19      147.61     51.54 o 
  -7   6   6     1446.49     1668.09    115.94 o 
  -6   6   6      826.54      898.93     65.65 o 
  -5   6   6     2086.76     1991.83     95.47 o 
  -4   6   6       39.58       32.69     16.53 o 
  -3   6   6     1389.65     1311.96     68.99 o 
  -2   6   6     2441.76     2137.01     96.74 o 
  -1   6   6     4408.92     4067.84    220.42 o 
   0   6   6     3754.23     3508.66    189.68 o 
   1   6   6      303.79      360.17     34.09 o 
   2   6   6      425.98      394.47     30.30 o 
   3   6   6     3376.36     3352.72    225.32 o 
   4   6   6     1435.76     1381.63    109.07 o 
   5   6   6      340.39      419.16     64.13 o 
   6   6   6        9.31       36.79     50.64 o 
   7   6   6      124.44      120.95     66.16 o 
   8   6   6      204.63      241.52     87.33 o 
   9   6   6       78.71      167.68    174.19 o 
  -9   7   6      170.52      250.61     85.27 o 
  -8   7   6     1158.92     1187.50    125.93 o 
  -7   7   6      260.37      222.56     50.62 o 
  -6   7   6       33.59       45.35     21.81 o 
  -5   7   6       35.41       37.94     16.70 o 
  -4   7   6     7017.02     6744.09    293.04 o 
  -3   7   6      293.50      260.26     22.18 o 
  -2   7   6     6926.93     6959.15    314.40 o 
  -1   7   6     1041.29      966.91     60.91 o 
   0   7   6     2665.41     2399.31    132.63 o 
   1   7   6      132.67      126.16     18.13 o 
   2   7   6     4388.49     4403.15    292.71 o 
   3   7   6      159.30      203.98     33.98 o 
   4   7   6       97.75      121.31     33.28 o 
   5   7   6      143.91      127.32     53.86 o 
   6   7   6     1022.07     1160.89    269.41 o 
   7   7   6       79.87      112.56     82.85 o 
   8   7   6       36.74       -7.58     64.02 o 
  -9   8   6        3.48      -20.96     68.49 o 
  -8   8   6       46.40       46.48     48.15 o 
  -7   8   6        4.11      -40.65     33.40 o 
  -6   8   6     1034.80     1102.53     77.94 o 
  -5   8   6        7.97        7.72     18.83 o 
  -4   8   6        0.38       -2.66     14.11 o 
  -3   8   6      239.28      284.45     20.92 o 
  -2   8   6    10833.96    11345.93    457.28 o 
  -1   8   6       46.55       32.27     15.02 o 
   0   8   6     7074.20     6450.74    376.76 o 
   1   8   6      481.05      524.14     41.79 o 
   2   8   6       61.67       41.18     20.17 o 
   3   8   6        5.08       17.21     21.13 o 
   4   8   6     3155.34     3333.51    258.66 o 
   5   8   6       83.58       83.65     51.55 o 
   6   8   6      232.70      224.07     71.31 o 
   7   8   6        3.36       25.69     59.95 o 
   8   8   6      374.34      506.42    110.26 o 
  -9   9   6       49.72       25.47     68.32 o 
  -8   9   6     1265.77     1525.06    310.20 o 
  -7   9   6      114.06      121.97     41.94 o 
  -6   9   6      167.69      182.54     48.81 o 
  -5   9   6      259.52      341.29     42.23 o 
  -4   9   6     4362.00     4478.24    210.71 o 
  -3   9   6      186.23      186.77     23.96 o 
  -2   9   6     1261.05     1183.11     59.94 o 
  -1   9   6      118.90       96.91     16.81 o 
   0   9   6     3959.13     4000.69    216.81 o 
   1   9   6      952.20     1068.74     95.10 o 
   2   9   6     1544.60     1425.98    136.01 o 
   3   9   6       17.81       14.28     22.59 o 
   4   9   6      327.95      398.36     55.49 o 
   5   9   6      118.98      109.64     77.22 o 
   6   9   6      765.38      805.23    211.65 o 
   7   9   6        9.52        3.98     65.79 o 
   8   9   6       17.14       39.50     74.78 o 
  -9  10   6       12.14       22.27    103.41 o 
  -8  10   6       33.17       67.01     65.77 o 
  -7  10   6     1387.28     1444.20    216.30 o 
  -6  10   6      912.07      880.83     74.83 o 
  -5  10   6     1172.89     1268.69     85.18 o 
  -4  10   6      131.89      169.00     27.21 o 
  -3  10   6      152.25      156.43     26.13 o 
  -2  10   6     2632.46     2379.20    114.48 o 
  -1  10   6      530.46      506.88     39.05 o 
   0  10   6     4268.58     3871.30    210.12 o 
   1  10   6      449.24      510.56     57.05 o 
   2  10   6      105.68      127.96     38.28 o 
   3  10   6     1754.88     1977.14    146.93 o 
   4  10   6     1190.81     1146.99    113.59 o 
   5  10   6        3.92      117.15     78.50 o 
   6  10   6        7.92      -29.17     56.90 o 
   7  10   6      133.49       76.98     69.59 o 
   8  10   6      243.37      195.44     86.82 o 
  -8  11   6      142.38      126.58     70.96 o 
  -7  11   6       99.11       43.32     44.43 o 
  -6  11   6      449.41      265.10     52.82 o 
  -5  11   6     1109.62     1221.81     82.97 o 
  -4  11   6     1784.12     2182.94    140.77 o 
  -3  11   6     2504.32     2529.01    125.96 o 
  -2  11   6      120.91      107.77     19.96 o 
  -1  11   6        0.85        9.40     16.15 o 
   0  11   6      958.96      993.36     71.39 o 
   1  11   6     4817.57     4707.97    277.08 o 
   2  11   6     1186.10     1366.82     93.61 o 
   3  11   6      272.60      248.19     65.52 o 
   4  11   6       18.83       42.24     33.87 o 
   5  11   6     1337.48     1675.29    189.39 o 
   6  11   6       54.96        9.94     64.76 o 
   7  11   6      337.82      260.71     90.16 o 
  -8  12   6        0.29       55.38     98.38 o 
  -7  12   6     1214.13     1234.99    129.45 o 
  -6  12   6      112.39       62.99     42.86 o 
  -5  12   6     2457.35     2594.51    229.68 o 
  -4  12   6       18.53       41.62     29.57 o 
  -3  12   6      727.32      720.32    103.59 o 
  -2  12   6       21.59       31.95     18.73 o 
  -1  12   6     5316.43     5217.65    310.33 o 
   0  12   6        5.34       14.17     20.61 o 
   1  12   6       26.20        4.70     20.34 o 
   2  12   6      255.14      226.31     46.04 o 
   3  12   6     2579.42     2822.89    176.53 o 
   4  12   6        5.86       29.07     34.33 o 
   5  12   6      725.97      842.70    257.00 o 
   6  12   6       21.89       24.83     86.18 o 
   7  12   6       46.02       62.52     76.03 o 
  -8  13   6       56.83       90.02    115.19 o 
  -7  13   6      145.52      124.49    115.36 o 
  -6  13   6        1.99       37.55     50.03 o 
  -5  13   6      889.68      904.87     97.59 o 
  -4  13   6      258.28      208.84     44.35 o 
  -3  13   6     3599.61     3648.61    247.59 o 
  -2  13   6       86.61       71.50     35.53 o 
  -1  13   6       11.53        2.56     22.97 o 
   0  13   6      108.34       67.97     29.06 o 
   1  13   6      490.23      381.17     42.51 o 
   2  13   6      185.40      133.75     30.97 o 
   3  13   6       12.84        5.12     26.09 o 
   4  13   6        0.34       41.47     31.51 o 
   5  13   6      472.70      364.19     77.48 o 
   6  13   6       39.65       54.18     83.19 o 
   7  13   6      176.20      262.70     94.04 o 
  -7  14   6      306.21      193.18    137.46 o 
  -6  14   6      232.22      257.85     70.78 o 
  -5  14   6      486.83      485.36     72.79 o 
  -4  14   6       14.92       36.24     35.05 o 
  -3  14   6      346.64      354.91     50.49 o 
  -2  14   6      953.62      899.52     81.24 o 
  -1  14   6     1178.37     1144.88     97.14 o 
   0  14   6     1078.98     1082.48    158.07 o 
   1  14   6        1.37       -7.35     23.04 o 
   2  14   6       88.54      108.89     31.45 o 
   3  14   6      683.92      906.58     74.74 o 
   4  14   6      286.83      437.60     64.46 o 
   5  14   6       97.12      124.68     57.93 o 
   6  14   6        2.69       81.06     91.64 o 
  -7  15   6       12.17       59.81    122.44 o 
  -6  15   6       32.37       62.03    112.88 o 
  -5  15   6       19.26      -34.90     47.68 o 
  -4  15   6      948.34     1072.49    207.53 o 
  -3  15   6       54.66       28.75     33.59 o 
  -2  15   6      791.80      737.89     80.40 o 
  -1  15   6       29.13       -1.07     29.77 o 
   0  15   6      283.94      477.11     58.19 o 
   1  15   6      314.22      311.01     56.76 o 
   2  15   6      889.66      969.40    107.16 o 
   3  15   6       13.45      -34.19     30.81 o 
   4  15   6       15.22        6.66     34.56 o 
   5  15   6       61.10      123.97     63.58 o 
   6  15   6      162.95      129.61    104.52 o 
  -6  16   6      503.91      593.01    184.64 o 
  -5  16   6        0.02       13.95     81.83 o 
  -4  16   6       56.04       22.38     45.04 o 
  -3  16   6        1.58      -37.87     31.96 o 
  -2  16   6      930.11     1114.51    121.57 o 
  -1  16   6        3.30       73.65     35.26 o 
   0  16   6     1084.84     1111.55     99.69 o 
   1  16   6        7.49       11.49     32.21 o 
   2  16   6      119.05      119.79     61.13 o 
   3  16   6       15.83       49.93     36.83 o 
   4  16   6      453.29      544.05     99.59 o 
   5  16   6        0.03        5.06     50.66 o 
  -6  17   6       16.04       97.87    139.25 o 
  -5  17   6       18.34       22.34     73.42 o 
  -4  17   6      727.53      763.09    151.66 o 
  -3  17   6      128.10       72.33     42.67 o 
  -2  17   6      111.54       87.89     40.77 o 
  -1  17   6        4.47       -8.91     34.44 o 
   0  17   6      350.22      486.58     63.05 o 
   1  17   6        0.18       13.50     34.28 o 
   2  17   6      496.92      523.01     66.24 o 
   3  17   6        9.01       39.56     43.88 o 
   4  17   6        7.55       46.24     79.35 o 
   5  17   6       21.75      -14.93     68.82 o 
  -5  18   6       87.49       11.04    193.35 o 
  -4  18   6       24.25       17.19    116.55 o 
  -3  18   6       29.42        7.07     64.07 o 
  -2  18   6      245.24      284.82     93.96 o 
  -1  18   6      270.99      316.23     65.04 o 
   0  18   6       83.89      137.94     45.96 o 
   1  18   6       15.30       99.56     64.87 o 
   2  18   6      115.07       18.79     40.11 o 
   3  18   6      146.93       78.18     62.13 o 
   4  18   6      189.82      213.00    106.49 o 
  -4  19   6      184.16       22.80     81.38 o 
  -3  19   6      216.58      109.10     74.23 o 
  -2  19   6       32.75      -26.43     62.46 o 
  -1  19   6       54.88       94.36     79.48 o 
   0  19   6      350.72      309.55     69.34 o 
   1  19   6      237.21      170.62     61.83 o 
   2  19   6      141.13      145.16     63.96 o 
   3  19   6        0.64       -8.70     66.51 o 
  -2  20   6        0.02       60.73     73.91 o 
  -1  20   6      480.22      441.70     84.14 o 
   0  20   6       12.33      -43.44     52.09 o 
   1  20   6       39.29        7.27     56.85 o 
  -9   0   7       22.80      -14.46     94.45 o 
  -7   0   7     4041.88     4246.87    585.24 o 
  -5   0   7     2189.55     2377.49    159.74 o 
  -3   0   7    12822.43    11849.00    736.26 o 
  -1   0   7    10429.00     9654.19    546.41 o 
   1   0   7     1393.92     1299.94     81.49 o 
   3   0   7     3819.87     3826.00    249.93 o 
   5   0   7      228.91       93.31     59.13 o 
   7   0   7     1197.47     1522.45    284.39 o 
   9   0   7      241.37      210.16    129.44 o 
 -10   1   7       32.06      -51.75     53.10 o 
  -9   1   7      306.75      300.87     45.38 o 
  -8   1   7      105.01       36.40     32.98 o 
  -7   1   7       30.75       59.97     45.81 o 
  -6   1   7        7.70       34.02     16.43 o 
  -5   1   7     3638.69     3650.54    160.72 o 
  -4   1   7      877.28      836.03     45.12 o 
  -3   1   7     3565.03     3022.88    139.12 o 
  -2   1   7     2322.34     2290.16     94.86 o 
  -1   1   7      200.98      153.17     11.79 o 
   0   1   7      146.91      111.18     12.69 o 
   1   1   7    17645.16    18066.92    689.43 o 
   2   1   7      841.27      953.57     41.58 o 
   3   1   7     2065.71     2199.57     97.90 o 
   4   1   7      121.88      170.64     61.60 o 
   5   1   7     2034.51     1801.22    168.25 o 
   6   1   7      525.20      556.80     80.37 o 
   7   1   7      786.07      835.76    240.19 o 
   8   1   7        0.97      -23.93     60.68 o 
   9   1   7       82.95      -45.55     74.94 o 
 -10   2   7      120.15       68.37     65.19 o 
  -9   2   7        1.37       35.21     39.01 o 
  -8   2   7      559.89      568.72     63.82 o 
  -7   2   7      916.73      992.59    100.21 o 
  -6   2   7     2969.52     3019.07    145.46 o 
  -5   2   7      448.36      465.83     31.51 o 
  -4   2   7      785.74      830.47     52.79 o 
  -3   2   7     6520.40     6629.36    284.68 o 
  -2   2   7    20327.84    19443.69    740.61 o 
  -1   2   7    22278.39    21917.68    923.50 o 
   0   2   7      259.24      215.12     17.31 o 
   1   2   7        3.03        3.44      8.50 o 
   2   2   7      917.70      896.29     43.73 o 
   3   2   7     4859.51     4918.25    223.50 o 
   4   2   7      737.06      735.88     82.80 o 
   5   2   7      160.33      159.78     41.46 o 
   6   2   7       48.12       12.28     39.14 o 
   7   2   7      328.94      287.54     68.58 o 
   8   2   7      248.52       80.23     69.22 o 
   9   2   7       92.15      126.54     85.30 o 
 -10   3   7      136.77        4.43     61.87 o 
  -9   3   7      230.70      217.26     49.50 o 
  -8   3   7     1098.90     1366.11    115.28 o 
  -7   3   7      483.39      468.61     51.21 o 
  -6   3   7      114.48       75.47     18.77 o 
  -5   3   7       24.59       26.10     14.16 o 
  -4   3   7    12917.99    12564.15    566.15 o 
  -3   3   7     2895.31     2942.75    129.60 o 
  -2   3   7     4860.40     4643.11    200.89 o 
  -1   3   7      494.31      616.94     37.79 o 
   0   3   7    14273.87    14460.40    646.51 o 
   1   3   7      366.45      364.31     20.68 o 
   2   3   7     7621.48     8049.60    325.34 o 
   3   3   7      727.60      811.53     45.08 o 
   4   3   7     1719.90     1791.07    178.30 o 
   5   3   7      103.26       32.07     54.10 o 
   6   3   7     3386.75     3801.08    393.00 o 
   7   3   7       63.24       52.26     44.48 o 
   8   3   7        0.02       16.33     52.14 o 
   9   3   7       18.08      -25.08     74.95 o 
 -10   4   7      284.58      142.41     69.51 o 
  -9   4   7       59.36       35.11     45.92 o 
  -8   4   7     1036.08     1243.78    144.95 o 
  -7   4   7       47.24       14.58     22.12 o 
  -6   4   7     7380.77     8720.65    397.28 o 
  -5   4   7       39.33       66.82     19.21 o 
  -4   4   7        0.24       22.08     14.59 o 
  -3   4   7       41.98       18.55     11.77 o 
  -2   4   7    16684.97    16775.76    755.18 o 
  -1   4   7       54.55       28.05     10.63 o 
   0   4   7     6572.07     6329.99    338.80 o 
   1   4   7     1232.68     1448.84     75.67 o 
   2   4   7     3432.21     3188.35    155.01 o 
   3   4   7      550.55      678.08     45.70 o 
   4   4   7     2688.91     2639.81    227.29 o 
   5   4   7      778.57      726.63     88.47 o 
   6   4   7      153.50      175.56     53.57 o 
   7   4   7        7.44       41.81     55.27 o 
   8   4   7      494.19      304.24     71.37 o 
   9   4   7       25.15       -9.62     58.22 o 
 -10   5   7      354.53      294.62     96.23 o 
  -9   5   7       11.94       28.71     50.12 o 
  -8   5   7     1481.24     1771.25    166.35 o 
  -7   5   7       42.37       34.88     24.60 o 
  -6   5   7      703.99      752.19     52.81 o 
  -5   5   7      531.43      549.27     41.73 o 
  -4   5   7    12865.65    12740.55    616.78 o 
  -3   5   7     1417.40     1489.79     75.54 o 
  -2   5   7     1439.03     1358.06     75.08 o 
  -1   5   7      150.81      226.08     27.65 o 
   0   5   7    11025.27    11113.47    588.92 o 
   1   5   7      867.37      809.79     58.20 o 
   2   5   7     5203.17     5500.42    267.85 o 
   3   5   7      637.42      604.61     38.43 o 
   4   5   7     1869.15     1959.80    189.04 o 
   5   5   7        4.37       -2.08     31.69 o 
   6   5   7     1100.08     1072.30    120.35 o 
   7   5   7       16.22      136.97     53.46 o 
   8   5   7       31.78       28.33     65.21 o 
 -10   6   7       30.06      -13.60     81.50 o 
  -9   6   7        5.48       27.98     53.45 o 
  -8   6   7      131.05       98.06     49.41 o 
  -7   6   7     1422.59     1638.94    107.56 o 
  -6   6   7     1228.57     1473.08     81.79 o 
  -5   6   7      557.50      574.68     40.59 o 
  -4   6   7     1010.76      989.95     63.52 o 
  -3   6   7     6608.97     6602.32    303.55 o 
  -2   6   7      748.97      613.62     38.46 o 
  -1   6   7     3094.41     3223.08    176.67 o 
   0   6   7     2241.20     2167.11    122.01 o 
   1   6   7     1798.18     1868.78    105.94 o 
   2   6   7     2594.37     2698.93    146.37 o 
   3   6   7     1854.06     1795.11    115.41 o 
   4   6   7     3179.30     3515.15    286.20 o 
   5   6   7      269.45      255.73     59.31 o 
   6   6   7       71.04      131.34     62.05 o 
   7   6   7      167.20       46.84     62.58 o 
   8   6   7      167.31      189.91     79.39 o 
  -9   7   7      345.33      248.62    103.70 o 
  -8   7   7      391.47      463.74     76.01 o 
  -7   7   7       34.17       29.23     36.51 o 
  -6   7   7        1.17       -4.10     18.37 o 
  -5   7   7     2387.48     2466.09    120.91 o 
  -4   7   7     2489.51     2724.71    139.07 o 
  -3   7   7     3456.57     3180.85    151.68 o 
  -2   7   7      118.42       81.43     14.53 o 
  -1   7   7     1145.70     1185.90     73.55 o 
   0   7   7     1024.66     1047.17     65.56 o 
   1   7   7     7657.01     7783.78    412.86 o 
   2   7   7       16.26       11.97     18.07 o 
   3   7   7      334.84      335.63     49.02 o 
   4   7   7      108.83      133.31     34.36 o 
   5   7   7     2073.62     2294.74    259.05 o 
   6   7   7        0.54        1.16     49.31 o 
   7   7   7      308.48      194.31     75.44 o 
   8   7   7        3.60       57.27     72.71 o 
  -9   8   7       46.43      127.51     87.20 o 
  -8   8   7        0.29       70.64     51.62 o 
  -7   8   7     1075.19     1249.66    131.00 o 
  -6   8   7        6.77       39.65     24.10 o 
  -5   8   7      693.02      786.63     48.08 o 
  -4   8   7      344.70      384.84     30.22 o 
  -3   8   7     2304.66     2331.09    113.71 o 
  -2   8   7     1235.67     1321.24     75.02 o 
  -1   8   7     6555.41     6773.54    362.17 o 
   0   8   7      140.10      187.09     43.95 o 
   1   8   7        0.22       -0.01     15.76 o 
   2   8   7       41.75       46.27     20.10 o 
   3   8   7     2817.38     3149.90    214.19 o 
   4   8   7       81.22       99.93     33.54 o 
   5   8   7      317.65      381.95     84.40 o 
   6   8   7        0.70       16.48     55.73 o 
   7   8   7      271.76      290.03     86.29 o 
   8   8   7        2.21      -60.04     70.39 o 
  -9   9   7      423.85      253.59    126.88 o 
  -8   9   7      191.46      103.02     58.01 o 
  -7   9   7      193.93       73.54     38.45 o 
  -6   9   7      301.05      305.49     46.07 o 
  -5   9   7     1641.42     1725.31     97.82 o 
  -4   9   7      190.14      192.39     23.46 o 
  -3   9   7     4543.15     4662.83    205.35 o 
  -2   9   7      463.26      481.74     32.89 o 
  -1   9   7      254.66      344.48     41.29 o 
   0   9   7      224.35      170.80     51.26 o 
   1   9   7     3096.54     3264.74    218.38 o 
   2   9   7      323.87      406.32     45.45 o 
   3   9   7      236.87      293.69     64.10 o 
   4   9   7      114.76      135.12     36.69 o 
   5   9   7      849.38      878.18    134.30 o 
   6   9   7      209.34       61.97     63.70 o 
   7   9   7      224.29      208.47     83.41 o 
   8   9   7        5.98       49.51     77.17 o 
  -9  10   7       27.44       -7.51     94.11 o 
  -8  10   7       67.48       98.90    118.09 o 
  -7  10   7      289.53      374.64     57.10 o 
  -6  10   7      761.14      797.86     79.74 o 
  -5  10   7      339.84      392.93     50.01 o 
  -4  10   7      281.16      245.63     27.27 o 
  -3  10   7     2762.09     2886.89    137.65 o 
  -2  10   7      171.33      142.47     26.61 o 
  -1  10   7     5740.42     5779.12    306.82 o 
   0  10   7     1087.14     1147.85     78.15 o 
   1  10   7       98.45       90.04     30.43 o 
   2  10   7      620.73      684.61     65.59 o 
   3  10   7     1074.34     1073.61    110.33 o 
   4  10   7      847.08      942.59     99.18 o 
   5  10   7      466.63      647.79    158.79 o 
   6  10   7        0.22      -42.58     55.96 o 
   7  10   7       60.46      143.92     74.63 o 
  -8  11   7      599.44      744.12    184.73 o 
  -7  11   7      116.51       96.76     44.60 o 
  -6  11   7      270.78      294.87     45.75 o 
  -5  11   7      123.24      133.49     37.59 o 
  -4  11   7     3516.01     3593.64    219.49 o 
  -3  11   7      507.32      588.21     41.47 o 
  -2  11   7      668.49      676.47     52.78 o 
  -1  11   7      151.97      119.48     21.99 o 
   0  11   7     1949.12     2076.89    129.19 o 
   1  11   7      214.54      244.16     36.78 o 
   2  11   7     2159.85     2459.42    178.56 o 
   3  11   7       10.47       -2.26     28.97 o 
   4  11   7      271.02      230.46     52.51 o 
   5  11   7       15.92       54.78     44.11 o 
   6  11   7      335.70      543.13    109.02 o 
   7  11   7        4.02       44.18     71.42 o 
  -8  12   7      182.44      215.53    120.22 o 
  -7  12   7       25.63       -9.53     47.26 o 
  -6  12   7     1458.00     1677.30    155.23 o 
  -5  12   7       31.06       88.47     32.05 o 
  -4  12   7       64.80       90.12     28.53 o 
  -3  12   7        2.82       12.15     20.97 o 
  -2  12   7     3720.49     3980.17    189.89 o 
  -1  12   7      847.63      805.31     63.83 o 
   0  12   7     2687.56     2842.53    174.03 o 
   1  12   7      301.47      264.33     42.05 o 
   2  12   7      427.87      511.80     66.45 o 
   3  12   7      320.61      274.56     45.02 o 
   4  12   7     1121.48     1060.49    109.58 o 
   5  12   7       43.00      -10.54     45.21 o 
   6  12   7       22.79       62.23     62.97 o 
   7  12   7       13.26       26.13     70.89 o 
  -7  13   7       39.88      -47.61     97.95 o 
  -6  13   7      106.36      238.52     58.37 o 
  -5  13   7       15.24       45.14     36.08 o 
  -4  13   7     3268.59     3852.89    294.70 o 
  -3  13   7      354.69      359.70     47.76 o 
  -2  13   7      433.56      368.17     54.59 o 
  -1  13   7       55.25       24.56     22.55 o 
   0  13   7     2469.33     2682.39    168.22 o 
   1  13   7        6.69       27.92     23.35 o 
   2  13   7      439.46      451.67     65.89 o 
   3  13   7        0.03       17.31     32.64 o 
   4  13   7      249.76      221.22     52.22 o 
   5  13   7        5.01       62.93     49.42 o 
   6  13   7      579.29      630.89    167.07 o 
  -7  14   7      126.23      137.29    120.14 o 
  -6  14   7      223.26      303.76    128.67 o 
  -5  14   7        0.40       -3.17     36.63 o 
  -4  14   7        3.90        3.54     32.41 o 
  -3  14   7     1027.17     1235.34    104.07 o 
  -2  14   7     1134.88     1233.76    102.49 o 
  -1  14   7     2258.01     2255.92    165.47 o 
   0  14   7      266.55      247.94     57.48 o 
   1  14   7      242.33      222.97     36.14 o 
   2  14   7      110.72      101.21     31.35 o 
   3  14   7      579.10      459.42     78.69 o 
   4  14   7      409.72      430.54     69.94 o 
   5  14   7       25.15       67.57     53.52 o 
   6  14   7        1.82       52.99     90.70 o 
  -7  15   7        8.56      204.01    136.78 o 
  -6  15   7       11.19      -77.90     93.17 o 
  -5  15   7      798.11      835.70    103.04 o 
  -4  15   7      114.02       73.82     42.85 o 
  -3  15   7      403.10      352.08     52.38 o 
  -2  15   7        2.33      -24.75     29.90 o 
  -1  15   7      244.65      131.92     60.10 o 
   0  15   7      164.32      147.26     37.70 o 
   1  15   7     1190.14     1125.06    164.82 o 
   2  15   7      230.37      251.55     41.13 o 
   3  15   7       14.18       -6.52     39.56 o 
   4  15   7       18.04       62.68     45.29 o 
   5  15   7      197.90      165.04     69.00 o 
   6  15   7       52.93      -30.55     93.09 o 
  -6  16   7        1.87       81.14    114.76 o 
  -5  16   7      278.36      113.62     74.12 o 
  -4  16   7        1.01      -18.44     36.94 o 
  -3  16   7      480.14      445.26     59.79 o 
  -2  16   7       26.50      -47.24     31.49 o 
  -1  16   7     1373.35     1393.87    117.20 o 
   0  16   7        6.19       -4.69     32.67 o 
   1  16   7        3.72       10.73     33.22 o 
   2  16   7        1.18       32.11     34.50 o 
   3  16   7      499.39      440.35     66.81 o 
   4  16   7        0.38       17.05     39.30 o 
   5  16   7       19.38       12.21     57.29 o 
  -5  17   7      220.02      207.76    109.60 o 
  -4  17   7       98.20       62.21     71.47 o 
  -3  17   7      512.77      478.38     64.25 o 
  -2  17   7       85.57       54.44     37.76 o 
  -1  17   7       77.66       88.06     44.37 o 
   0  17   7        0.24      -16.38     34.62 o 
   1  17   7      521.49      406.47     58.30 o 
   2  17   7       20.42       29.46     38.21 o 
   3  17   7        6.94       59.86     64.06 o 
   4  17   7        0.06       21.00     60.66 o 
  -5  18   7      152.06      245.80     94.71 o 
  -4  18   7        0.22       90.46    101.66 o 
  -3  18   7       83.43      -26.82     62.49 o 
  -2  18   7      108.19       75.23     64.66 o 
  -1  18   7      461.95      377.91     57.80 o 
   0  18   7       20.34       20.14     39.92 o 
   1  18   7       18.09       58.10     41.47 o 
   2  18   7       73.98       99.71     45.51 o 
   3  18   7      449.40      354.96    106.44 o 
  -3  19   7       98.64      154.58     89.99 o 
  -2  19   7       25.05       20.56     54.06 o 
  -1  19   7        0.29      -21.40     52.96 o 
   0  19   7      356.22      322.97     97.78 o 
   1  19   7       83.56       74.36     51.40 o 
   2  19   7      126.08      134.64     63.08 o 
  -2  20   7      280.36      297.44     95.58 o 
  -1  20   7        0.68       54.38     57.55 o 
   0  20   7       83.49       41.69     55.85 o 
 -10   0   8      193.32      104.97     84.53 o 
  -8   0   8     1047.93     1110.71    134.79 o 
  -6   0   8     4216.15     4817.97    284.60 o 
  -4   0   8     2433.64     2554.53    171.89 o 
  -2   0   8    22894.96    22546.07   1389.27 o 
   0   0   8     4414.16     4110.38    244.11 o 
   2   0   8     3453.93     3413.65    225.32 o 
   4   0   8     3866.60     4304.83    430.90 o 
   6   0   8       31.36       73.64     71.16 o 
   8   0   8      224.32      154.35    112.88 o 
 -10   1   8      198.57       44.41     60.29 o 
  -9   1   8       51.47       43.67     34.43 o 
  -8   1   8     1055.83     1299.25    126.49 o 
  -7   1   8        0.85        5.56     24.91 o 
  -6   1   8      404.96      359.46     34.93 o 
  -5   1   8      370.39      355.39     32.29 o 
  -4   1   8    16789.18    17688.10    780.24 o 
  -3   1   8     2169.97     2271.35    101.06 o 
  -2   1   8      422.72      424.84     35.65 o 
  -1   1   8      544.35      483.14     25.06 o 
   0   1   8    16958.92    17193.08    733.40 o 
   1   1   8     4204.55     4417.28    192.10 o 
   2   1   8     5407.24     5643.07    231.03 o 
   3   1   8      290.21      298.10     21.87 o 
   4   1   8     1585.59     1494.43    142.58 o 
   5   1   8      105.87       87.25     40.15 o 
   6   1   8     1350.70     1627.33    324.82 o 
   7   1   8       96.63      155.64     65.41 o 
   8   1   8       14.53       12.13     64.46 o 
   9   1   8       27.52      -13.08     75.94 o 
 -10   2   8       80.53      108.80     61.49 o 
  -9   2   8        7.10       65.63     39.26 o 
  -8   2   8      713.49      801.09     94.87 o 
  -7   2   8     3087.94     3105.66    175.93 o 
  -6   2   8     2285.18     2402.71    110.80 o 
  -5   2   8      849.31      729.97     46.60 o 
  -4   2   8      581.69      603.33     36.78 o 
  -3   2   8     2612.82     2243.59     95.32 o 
  -2   2   8    19519.49    19503.71    778.49 o 
  -1   2   8    10747.33    10506.26    402.70 o 
   0   2   8     3405.69     3575.03    155.56 o 
   1   2   8      949.59     1078.38     58.07 o 
   2   2   8     1213.70     1145.93     54.66 o 
   3   2   8     2471.51     2469.67    111.57 o 
   4   2   8     1799.99     1983.22    177.09 o 
   5   2   8       32.36       72.40     36.22 o 
   6   2   8       37.14      -18.79     36.19 o 
   7   2   8      354.01      406.71    103.24 o 
   8   2   8      253.01      323.24     92.10 o 
   9   2   8       35.10       43.72     84.92 o 
 -10   3   8       75.78       37.42     63.60 o 
  -9   3   8      522.29      712.45     72.01 o 
  -8   3   8      348.64      376.48     89.97 o 
  -7   3   8      108.40       73.28     27.57 o 
  -6   3   8      359.96      340.28     29.33 o 
  -5   3   8     2955.69     2792.07    127.21 o 
  -4   3   8     1067.51      993.70     51.57 o 
  -3   3   8       44.39       31.72     10.89 o 
  -2   3   8        9.89       18.57      8.87 o 
  -1   3   8     1091.81     1062.69     55.81 o 
   0   3   8     5035.73     5609.32    255.45 o 
   1   3   8    16328.99    16234.16    699.18 o 
   2   3   8      166.17      166.52     13.69 o 
   3   3   8     1049.77     1179.52     62.18 o 
   4   3   8      863.13     1028.23    121.47 o 
   5   3   8     3264.65     3474.51    296.89 o 
   6   3   8      308.18      249.68     57.58 o 
   7   3   8      482.55      365.76     69.84 o 
   8   3   8        0.00       -9.02     52.21 o 
 -10   4   8       12.20       -8.96     61.70 o 
  -9   4   8        0.73      -24.52     53.41 o 
  -8   4   8       43.94       29.47     37.37 o 
  -7   4   8     1644.80     1933.51    108.52 o 
  -6   4   8       36.70       48.82     19.52 o 
  -5   4   8      320.73      263.34     24.77 o 
  -4   4   8       70.36       52.92     16.41 o 
  -3   4   8     8326.85     7987.82    364.48 o 
  -2   4   8     1211.29     1161.77     61.76 o 
  -1   4   8     4914.28     4771.85    239.16 o 
   0   4   8      249.27      248.41     22.10 o 
   1   4   8     1771.94     1907.33     83.15 o 
   2   4   8      531.99      625.33     32.39 o 
   3   4   8     4283.85     4309.71    202.40 o 
   4   4   8       44.84       56.00     38.26 o 
   5   4   8       19.03       46.11     34.69 o 
   6   4   8       62.43       21.24     39.26 o 
   7   4   8      904.93     1011.89    162.34 o 
   8   4   8       19.59       64.31     58.82 o 
 -10   5   8       14.54       20.65     65.24 o 
  -9   5   8      444.67      435.07    143.86 o 
  -8   5   8      132.97      159.73     46.20 o 
  -7   5   8      105.05       87.23     24.44 o 
  -6   5   8        5.50       32.82     21.16 o 
  -5   5   8     3907.65     4210.29    213.10 o 
  -4   5   8     1688.77     1565.27     92.78 o 
  -3   5   8     8548.60     8828.67    401.68 o 
  -2   5   8        9.09       10.57     11.41 o 
  -1   5   8     4242.26     3872.80    195.44 o 
   0   5   8     9370.21     9724.89    516.48 o 
   1   5   8     4268.38     4167.26    224.29 o 
   2   5   8     1549.65     1615.22     73.26 o 
   3   5   8        0.43        5.26     11.34 o 
   4   5   8      637.79      632.32     78.27 o 
   5   5   8     1062.95     1139.76    121.88 o 
   6   5   8      664.76      560.35    115.43 o 
   7   5   8      275.96      139.02     67.72 o 
   8   5   8        1.12       59.81     75.72 o 
  -9   6   8        1.44      -30.71     57.54 o 
  -8   6   8      469.51      557.08     83.21 o 
  -7   6   8      708.84      762.12     58.40 o 
  -6   6   8     1437.37     1498.54     86.87 o 
  -5   6   8     1888.93     1933.06    107.50 o 
  -4   6   8      802.79      748.43     50.50 o 
  -3   6   8      861.17      857.09     51.01 o 
  -2   6   8    10022.99    10049.08    457.49 o 
  -1   6   8     3727.71     3709.10    202.63 o 
   0   6   8     5538.81     5646.06    304.64 o 
   1   6   8       52.81       64.10     14.86 o 
   2   6   8     2043.32     2084.65    107.67 o 
   3   6   8     2729.91     3160.75    172.61 o 
   4   6   8     1566.22     1325.54    312.93 o 
   5   6   8      433.41      450.86    229.18 o 
   6   6   8       45.30        2.28     55.55 o 
   7   6   8      324.84      266.54     84.75 o 
   8   6   8      119.80      158.66    101.58 o 
  -9   7   8      178.13      187.83    139.51 o 
  -8   7   8     1204.80     1392.83    141.79 o 
  -7   7   8       42.91       54.00     32.40 o 
  -6   7   8      337.82      300.01     46.88 o 
  -5   7   8      266.84      295.97     28.96 o 
  -4   7   8     4199.04     4094.10    204.68 o 
  -3   7   8      826.56      887.16     51.83 o 
  -2   7   8      119.93      129.75     26.10 o 
  -1   7   8      467.95      475.94     38.23 o 
   0   7   8     6155.14     5795.31    307.92 o 
   1   7   8      192.73      232.89     23.57 o 
   2   7   8     3253.60     3701.17    246.70 o 
   3   7   8       18.10       26.55     19.81 o 
   4   7   8      746.85      579.08     72.69 o 
   5   7   8      181.45      150.75    102.73 o 
   6   7   8      883.62      770.00    330.89 o 
   7   7   8        9.54       -2.00     59.57 o 
   8   7   8        1.72       14.30     69.74 o 
  -9   8   8       15.37      -25.96     74.98 o 
  -8   8   8      200.76      153.41     55.83 o 
  -7   8   8        0.73      -27.25     31.41 o 
  -6   8   8     1637.19     1827.79     99.32 o 
  -5   8   8        1.00        9.90     17.13 o 
  -4   8   8      103.44       94.32     22.11 o 
  -3   8   8       32.78       24.43     15.63 o 
  -2   8   8     7856.52     8066.79    369.54 o 
  -1   8   8       65.87       35.52     15.69 o 
   0   8   8     4742.29     4833.54    260.90 o 
   1   8   8       33.58        9.92     17.84 o 
   2   8   8      536.30      536.63     76.71 o 
   3   8   8      100.54      130.70     28.17 o 
   4   8   8     1588.94     1850.99    158.59 o 
   5   8   8       39.98       49.05     70.44 o 
   6   8   8        0.67        2.71     53.75 o 
   7   8   8        0.14       54.72     85.32 o 
   8   8   8      267.80      296.55    102.35 o 
  -9   9   8       36.63       88.35     85.76 o 
  -8   9   8      642.44      788.56    139.73 o 
  -7   9   8       15.65      -36.38     45.87 o 
  -6   9   8      282.67      329.59     48.72 o 
  -5   9   8      278.00      221.34     27.61 o 
  -4   9   8     3662.37     3878.38    163.67 o 
  -3   9   8      331.94      349.74     31.06 o 
  -2   9   8      792.00      710.36     75.09 o 
  -1   9   8        3.07        3.72     15.58 o 
   0   9   8     3995.57     4021.74    238.38 o 
   1   9   8       94.07       73.36     34.41 o 
   2   9   8     1546.94     1799.63    131.88 o 
   3   9   8       26.35       -2.49     22.62 o 
   4   9   8      308.06      193.90     61.55 o 
   5   9   8      200.77       86.69     58.28 o 
   6   9   8      353.66      403.67    114.68 o 
   7   9   8       18.65       -0.71     63.00 o 
   8   9   8        6.12      -44.71     92.15 o 
  -9  10   8        4.89      110.92    119.03 o 
  -8  10   8       76.73       82.86     82.67 o 
  -7  10   8      406.52      337.39     71.52 o 
  -6  10   8      269.19      319.39     41.47 o 
  -5  10   8      564.71      487.46     48.33 o 
  -4  10   8      129.23       92.56     20.09 o 
  -3  10   8      530.28      521.61     51.97 o 
  -2  10   8     3035.22     3198.76    152.08 o 
  -1  10   8      287.76      304.59     38.58 o 
   0  10   8     1219.77     1220.93     96.33 o 
   1  10   8      156.67      135.89     34.55 o 
   2  10   8      956.91     1084.18    112.02 o 
   3  10   8     1108.49     1198.09    114.37 o 
   4  10   8      750.25      906.84    137.44 o 
   5  10   8      152.55      201.79     90.96 o 
   6  10   8       44.28        1.22     56.19 o 
   7  10   8       62.11        2.51     62.19 o 
  -8  11   8       82.65       21.08    108.28 o 
  -7  11   8       13.06        9.03     41.68 o 
  -6  11   8        6.33        0.63     31.67 o 
  -5  11   8     2300.97     2737.73    174.47 o 
  -4  11   8      775.79      960.57     90.72 o 
  -3  11   8     2644.41     2869.46    141.66 o 
  -2  11   8      192.48      193.30     31.74 o 
  -1  11   8      604.99      659.57     56.21 o 
   0  11   8     2283.49     2352.56    185.87 o 
   1  11   8      745.54      722.88     69.98 o 
   2  11   8      803.04      842.68     78.46 o 
   3  11   8       32.77      -16.08     27.28 o 
   4  11   8       74.82       35.50     61.86 o 
   5  11   8      306.31      266.32     89.93 o 
   6  11   8      127.64      130.59     83.62 o 
   7  11   8       24.83       75.17    106.49 o 
  -8  12   8        5.87       32.76    105.97 o 
  -7  12   8      547.95      798.23    189.77 o 
  -6  12   8       32.17       69.84     35.89 o 
  -5  12   8       94.87       91.77     32.16 o 
  -4  12   8       11.02       50.82     26.47 o 
  -3  12   8     1291.73     1295.49    101.62 o 
  -2  12   8       36.05       80.27     24.67 o 
  -1  12   8      924.55     1002.64     92.12 o 
   0  12   8       19.46       37.55     27.32 o 
   1  12   8     1054.08      820.78     94.06 o 
   2  12   8      223.97      186.53     38.58 o 
   3  12   8     1706.98     1987.95    187.08 o 
   4  12   8        1.06        4.26     36.42 o 
   5  12   8        7.71       -3.73     50.64 o 
   6  12   8        1.11       53.07     69.88 o 
   7  12   8      203.01      358.96    142.58 o 
  -7  13   8       26.11       92.83    104.52 o 
  -6  13   8       10.76       66.31     45.65 o 
  -5  13   8     1100.31     1377.01    103.06 o 
  -4  13   8       72.48      121.59     65.09 o 
  -3  13   8      705.20      690.19     61.19 o 
  -2  13   8        0.19       -4.08     20.15 o 
  -1  13   8      142.84      185.40     31.41 o 
   0  13   8      435.00      582.86     63.59 o 
   1  13   8     2652.11     2977.05    209.68 o 
   2  13   8      378.33      296.98     49.29 o 
   3  13   8       59.56       -9.09     61.31 o 
   4  13   8       17.73      -12.67     37.36 o 
   5  13   8      357.81      306.33     87.03 o 
   6  13   8       80.13      154.90     76.98 o 
  -7  14   8      554.06      491.90    168.86 o 
  -6  14   8      253.73      186.33    105.76 o 
  -5  14   8      164.91      144.69     57.46 o 
  -4  14   8      210.58      346.27     67.45 o 
  -3  14   8      877.08      816.64     81.52 o 
  -2  14   8     2140.05     2380.01    220.44 o 
  -1  14   8     1843.59     1990.55    170.92 o 
   0  14   8      371.75      293.39     40.29 o 
   1  14   8      227.65      137.87     39.15 o 
   2  14   8       35.97       89.53     36.64 o 
   3  14   8     1031.45      997.03    104.98 o 
   4  14   8      288.81      194.09     64.82 o 
   5  14   8       16.76       28.82     54.35 o 
   6  14   8        0.62       39.59     96.08 o 
  -7  15   8       33.87       36.43    126.88 o 
  -6  15   8        1.15       15.67     63.90 o 
  -5  15   8      102.02       85.36     51.72 o 
  -4  15   8      964.84     1060.27    209.85 o 
  -3  15   8      148.36       97.12     37.73 o 
  -2  15   8        1.22       66.05     32.60 o 
  -1  15   8       28.25        6.11     30.14 o 
   0  15   8     1338.35     1624.67    129.02 o 
   1  15   8       51.49       90.32     36.21 o 
   2  15   8      693.29      800.39     84.85 o 
   3  15   8        0.70       35.32     40.44 o 
   4  15   8       51.15      -41.77     40.59 o 
   5  15   8      101.81      184.07     72.96 o 
  -6  16   8      197.59      135.58    130.97 o 
  -5  16   8       70.20      120.12     72.91 o 
  -4  16   8       41.31      -25.88     38.80 o 
  -3  16   8       24.99       65.27     52.12 o 
  -2  16   8     1309.56     1289.77    113.50 o 
  -1  16   8       30.09       91.83     39.44 o 
   0  16   8      585.03      705.64     73.15 o 
   1  16   8       11.78      -12.94     35.13 o 
   2  16   8      139.83      105.66     82.49 o 
   3  16   8        6.38       19.54     46.12 o 
   4  16   8      224.25      230.26     99.00 o 
   5  16   8        2.58       14.63     58.47 o 
  -5  17   8       49.56       42.97     75.00 o 
  -4  17   8      655.45      481.23    113.41 o 
  -3  17   8       60.59       74.27     41.56 o 
  -2  17   8       59.71       50.07     39.24 o 
  -1  17   8        2.76       36.95     37.33 o 
   0  17   8      804.58      926.63    176.15 o 
   1  17   8       54.94       69.64     42.29 o 
   2  17   8      285.03      232.49     51.63 o 
   3  17   8        2.81       17.44     62.33 o 
   4  17   8      101.52      -43.82    110.20 o 
  -4  18   8        0.98        5.18     70.91 o 
  -3  18   8      145.40       74.96     55.10 o 
  -2  18   8      206.98      127.37     55.21 o 
  -1  18   8      185.44      159.66     84.92 o 
   0  18   8       90.15       76.78     42.71 o 
   1  18   8        2.74      -10.76     38.85 o 
   2  18   8       63.68      142.08     65.50 o 
   3  18   8       90.74       65.80     64.77 o 
  -3  19   8       58.69       23.56     59.03 o 
  -2  19   8        0.02      109.40     59.91 o 
  -1  19   8       51.47      101.25     56.54 o 
   0  19   8      144.25      126.64     56.98 o 
   1  19   8      233.89      255.66     71.83 o 
   2  19   8       59.32       92.33     62.36 o 
  -9   0   9        1.86      -17.34     57.69 o 
  -7   0   9     1837.71     2333.27    150.27 o 
  -5   0   9      121.23       63.93     25.10 o 
  -3   0   9    23916.68    22925.95   1440.15 o 
  -1   0   9     9063.05     9299.96    486.94 o 
   1   0   9     2056.15     2091.62    123.97 o 
   3   0   9     5012.64     5442.56    359.49 o 
   5   0   9      409.39      362.65     77.93 o 
   7   0   9      506.61      373.72    130.46 o 
 -10   1   9       89.47       13.34     54.31 o 
  -9   1   9      547.32      603.24     93.33 o 
  -8   1   9      416.45      360.40    101.28 o 
  -7   1   9       36.01       42.71     21.62 o 
  -6   1   9        4.19       -3.75     16.35 o 
  -5   1   9     4423.00     4536.11    197.40 o 
  -4   1   9      103.55       85.36     16.19 o 
  -3   1   9     6498.29     6540.52    266.62 o 
  -2   1   9      671.84      798.82     37.23 o 
  -1   1   9     6914.82     6749.45    249.91 o 
   0   1   9     2381.27     2477.37    104.14 o 
   1   1   9    18709.58    19254.41    823.08 o 
   2   1   9     1011.52     1108.90     54.63 o 
   3   1   9      265.83      287.85     27.44 o 
   4   1   9     1054.29     1018.49    106.38 o 
   5   1   9     3563.92     3663.68    738.66 o 
   6   1   9      266.56      258.98     57.97 o 
   7   1   9      213.44      313.52     88.34 o 
   8   1   9        6.93       55.62     72.75 o 
 -10   2   9        3.77       45.22     57.95 o 
  -9   2   9        8.10        9.84     37.94 o 
  -8   2   9      971.74     1087.51    197.18 o 
  -7   2   9     2370.99     2772.49    139.59 o 
  -6   2   9      661.93      722.09     71.67 o 
  -5   2   9      473.49      443.99     31.53 o 
  -4   2   9     1806.91     1785.79     84.33 o 
  -3   2   9     2488.96     2447.13    104.73 o 
  -2   2   9     4219.37     3870.17    152.39 o 
  -1   2   9     5070.44     5005.23    204.01 o 
   0   2   9     2988.22     2926.62    129.95 o 
   1   2   9      975.06     1018.50     50.27 o 
   2   2   9     1125.48     1117.49     53.75 o 
   3   2   9     2593.67     2792.59    143.87 o 
   4   2   9      488.43      560.38     72.08 o 
   5   2   9      148.05      146.82     45.02 o 
   6   2   9        0.35      -10.16     36.01 o 
   7   2   9      592.00      632.29     96.34 o 
   8   2   9      128.44      144.58     77.33 o 
 -10   3   9      286.10      221.99     75.96 o 
  -9   3   9       92.62       54.53     47.15 o 
  -8   3   9     1527.02     2081.25    181.44 o 
  -7   3   9      148.86      100.02     27.10 o 
  -6   3   9       21.83       19.12     17.47 o 
  -5   3   9      435.17      444.43     32.09 o 
  -4   3   9     9507.38     9530.47    402.63 o 
  -3   3   9     1327.94     1271.62     59.51 o 
  -2   3   9        4.44       21.19      9.49 o 
  -1   3   9     7001.12     7303.81    283.02 o 
   0   3   9    18270.66    19107.29    869.71 o 
   1   3   9     6473.51     7032.21    306.98 o 
   2   3   9     1942.09     2046.82     94.19 o 
   3   3   9        4.97       11.18     12.56 o 
   4   3   9     1423.28     1331.84    129.64 o 
   5   3   9       17.22       37.09     35.29 o 
   6   3   9      851.03      880.91    109.47 o 
   7   3   9        9.96      -19.52     46.14 o 
   8   3   9        2.15      -69.11     80.33 o 
 -10   4   9       36.71       91.14     70.01 o 
  -9   4   9        0.08       53.93     46.55 o 
  -8   4   9     1147.12     1402.05    147.07 o 
  -7   4   9      136.00      107.48     28.37 o 
  -6   4   9     2296.99     2582.18    121.15 o 
  -5   4   9       94.97       96.66     18.78 o 
  -4   4   9     1866.92     1961.94    112.46 o 
  -3   4   9      111.12       90.72     16.66 o 
  -2   4   9    13092.30    12794.20    514.12 o 
  -1   4   9     1565.21     1671.13     78.73 o 
   0   4   9     1145.20     1151.78     56.27 o 
   1   4   9       39.24       46.27      9.27 o 
   2   4   9     2393.96     2311.39     98.72 o 
   3   4   9       33.35       28.65     15.11 o 
   4   4   9     4086.24     4274.07    351.19 o 
   5   4   9       18.19       54.75     38.02 o 
   6   4   9       43.49       14.65     38.66 o 
   7   4   9       51.05       47.85     51.51 o 
   8   4   9      244.28      342.47     76.53 o 
  -9   5   9       20.21      -60.63     69.87 o 
  -8   5   9      707.52      747.56     81.35 o 
  -7   5   9      131.87      112.67     28.22 o 
  -6   5   9      599.14      627.80     47.17 o 
  -5   5   9     1339.48     1305.23    107.77 o 
  -4   5   9     4559.87     4769.93    223.93 o 
  -3   5   9      360.53      231.33     26.44 o 
  -2   5   9      830.67      934.19     53.61 o 
  -1   5   9     3490.22     3737.13    177.21 o 
   0   5   9     1590.83     1664.51     97.06 o 
   1   5   9     6389.39     6868.66    336.52 o 
   2   5   9     1451.84     1553.73     71.19 o 
   3   5   9        1.43        2.93     16.22 o 
   4   5   9     1442.55     1437.96    139.33 o 
   5   5   9      879.56      733.00     91.14 o 
   6   5   9      882.65      905.78    109.02 o 
   7   5   9       16.19       -3.20     59.20 o 
   8   5   9       75.08      -88.26     78.84 o 
  -9   6   9       65.13      -50.54     80.67 o 
  -8   6   9      312.82      294.38     63.82 o 
  -7   6   9     1295.49     1487.58     85.94 o 
  -6   6   9     1181.16     1238.46     78.40 o 
  -5   6   9      119.69       82.77     22.04 o 
  -4   6   9        0.34      -17.00     14.70 o 
  -3   6   9     4765.71     4949.79    229.39 o 
  -2   6   9     1139.92     1192.79     64.69 o 
  -1   6   9     2074.14     2010.10    115.63 o 
   0   6   9       57.66       51.42     25.73 o 
   1   6   9     1445.74     1435.74     85.49 o 
   2   6   9     1717.72     1896.32     86.25 o 
   3   6   9     1353.79     1209.78    115.24 o 
   4   6   9      694.58      742.83    260.50 o 
   5   6   9        2.58      -55.22     36.82 o 
   6   6   9      110.26       68.10     67.71 o 
   7   6   9      220.86      169.82     72.47 o 
   8   6   9      113.83        1.85     70.89 o 
  -9   7   9      308.98      492.19    244.33 o 
  -8   7   9       13.26       26.34     47.76 o 
  -7   7   9        5.96        5.70     24.98 o 
  -6   7   9      597.18      757.09     60.37 o 
  -5   7   9     3151.82     3234.73    168.85 o 
  -4   7   9     2705.20     3163.92    154.83 o 
  -3   7   9      991.59     1117.73     63.75 o 
  -2   7   9       23.27       13.69     13.99 o 
  -1   7   9     5192.73     5344.17    288.48 o 
   0   7   9      247.70      241.30     26.15 o 
   1   7   9     5758.78     6164.34    330.32 o 
   2   7   9       28.26       20.76     17.06 o 
   3   7   9        7.53       30.47     39.54 o 
   4   7   9       83.89       80.35     74.53 o 
   5   7   9      825.37      802.42    251.11 o 
   6   7   9       35.22        6.46     55.90 o 
   7   7   9      122.74       91.09    107.38 o 
   8   7   9        0.21      -75.00     92.92 o 
  -9   8   9        9.88      -47.47     75.04 o 
  -8   8   9       30.79       27.86     49.11 o 
  -7   8   9      956.97     1157.55     83.17 o 
  -6   8   9        9.53        5.82     20.32 o 
  -5   8   9      287.69      353.84     37.89 o 
  -4   8   9       24.74       12.83     18.41 o 
  -3   8   9     3320.64     3304.97    159.92 o 
  -2   8   9        1.58       39.27     15.43 o 
  -1   8   9     5932.28     5994.61    324.28 o 
   0   8   9       58.14       48.06     15.85 o 
   1   8   9      648.44      664.16     53.98 o 
   2   8   9       33.44       32.28     20.91 o 
   3   8   9     2560.46     2668.21    214.23 o 
   4   8   9       22.85       41.64     31.03 o 
   5   8   9       61.31      135.57     58.40 o 
   6   8   9        0.00       -0.30     54.86 o 
   7   8   9      511.99      430.28    123.12 o 
  -9   9   9      463.93      507.73    119.86 o 
  -8   9   9       44.05       45.49     84.00 o 
  -7   9   9       18.69       57.19     37.70 o 
  -6   9   9        1.76       48.08     24.31 o 
  -5   9   9     1787.53     1989.59     98.76 o 
  -4   9   9      264.03      289.48     31.18 o 
  -3   9   9      302.46      302.31     35.16 o 
  -2   9   9        1.50       11.66     15.90 o 
  -1   9   9     1992.51     1993.27    117.64 o 
   0   9   9      560.65      556.95     51.20 o 
   1   9   9     3649.43     3717.86    253.04 o 
   2   9   9      233.76      281.17     57.34 o 
   3   9   9        7.71       15.08     25.85 o 
   4   9   9       24.48       57.86     29.91 o 
   5   9   9      377.68      158.40     82.47 o 
   6   9   9       61.57       24.49    102.05 o 
   7   9   9       44.61        7.12     70.01 o 
  -8  10   9      143.29       71.06     81.43 o 
  -7  10   9      373.57      326.73     56.28 o 
  -6  10   9      687.58      816.18     65.56 o 
  -5  10   9       48.57       18.67     23.90 o 
  -4  10   9        9.85        5.91     17.26 o 
  -3  10   9     2456.32     2386.33    113.61 o 
  -2  10   9     1176.97     1081.81     63.93 o 
  -1  10   9     3020.77     3049.86    188.72 o 
   0  10   9        2.02      -13.03     19.96 o 
   1  10   9      439.29      442.93     48.96 o 
   2  10   9      174.25      154.99     33.28 o 
   3  10   9     1718.42     2091.04    178.81 o 
   4  10   9      468.66      568.62     89.80 o 
   5  10   9        1.31      -45.08     69.92 o 
   6  10   9       33.89       78.25     68.93 o 
   7  10   9      238.46      188.18     85.85 o 
  -8  11   9      257.45      270.26    156.19 o 
  -7  11   9       14.36      -29.18     38.73 o 
  -6  11   9      120.12      159.66     34.70 o 
  -5  11   9      333.00      332.92     43.40 o 
  -4  11   9     1941.74     2202.39    113.26 o 
  -3  11   9        7.07       14.86     18.75 o 
  -2  11   9      461.20      553.19     41.71 o 
  -1  11   9     1421.19     1341.21    134.18 o 
   0  11   9      446.12      482.76     53.76 o 
   1  11   9      428.74      416.43     48.66 o 
   2  11   9      516.90      489.92     55.43 o 
   3  11   9       69.26       66.36     34.71 o 
   4  11   9      391.82      325.29     75.63 o 
   5  11   9      141.52      218.43    100.60 o 
   6  11   9      423.77      314.78     92.73 o 
   7  11   9        4.79      -33.28     82.34 o 
  -8  12   9      146.59      237.37    125.00 o 
  -7  12   9       13.38      -20.97    117.32 o 
  -6  12   9      560.77      688.41     68.97 o 
  -5  12   9       23.35       61.52     32.37 o 
  -4  12   9       98.11      132.11     28.81 o 
  -3  12   9      103.54      104.98     23.02 o 
  -2  12   9     2690.48     2748.49    277.35 o 
  -1  12   9        7.59       11.67     25.41 o 
   0  12   9      635.92      584.29     62.78 o 
   1  12   9       10.55       45.79     27.87 o 
   2  12   9     1792.79     1936.01    183.64 o 
   3  12   9       26.51       38.60     34.08 o 
   4  12   9     1315.77     1450.31    139.04 o 
   5  12   9       23.11      101.67     51.70 o 
   6  12   9        3.67      -63.55     60.87 o 
  -7  13   9       37.79       -8.36     92.58 o 
  -6  13   9      206.90      171.24     63.06 o 
  -5  13   9      260.39      302.80     45.14 o 
  -4  13   9     1522.16     2032.23    135.14 o 
  -3  13   9       21.34       19.00     25.90 o 
  -2  13   9        0.04      -11.35     20.36 o 
  -1  13   9     1102.41     1072.34     96.37 o 
   0  13   9     2938.94     2967.70    213.92 o 
   1  13   9      376.69      465.88     57.35 o 
   2  13   9      429.58      502.58    141.18 o 
   3  13   9        3.78      -16.78     35.16 o 
   4  13   9      218.07      216.75     52.07 o 
   5  13   9        1.60       13.35     55.35 o 
   6  13   9       91.48       86.90     72.05 o 
  -7  14   9      133.92       86.52    106.40 o 
  -6  14   9      213.89      144.09    148.51 o 
  -5  14   9        3.52       13.06     32.92 o 
  -4  14   9       14.28       35.20     30.83 o 
  -3  14   9      879.22     1051.21    185.20 o 
  -2  14   9      584.39      775.12     73.94 o 
  -1  14   9      278.98      297.59     46.13 o 
   0  14   9      197.68      112.83     36.90 o 
   1  14   9      278.69      253.49     45.01 o 
   2  14   9      472.02      576.31     68.20 o 
   3  14   9      300.87      271.31     85.29 o 
   4  14   9      128.79      147.31     51.59 o 
   5  14   9        9.42       53.41     55.75 o 
  -6  15   9        1.10      -22.70     69.07 o 
  -5  15   9      423.98      450.51     78.64 o 
  -4  15   9      139.35       83.67     48.67 o 
  -3  15   9       47.22      117.17     37.45 o 
  -2  15   9       19.99       33.64     31.26 o 
  -1  15   9     1219.10     1386.24    203.42 o 
   0  15   9      689.55      665.61    121.75 o 
   1  15   9     1041.41     1259.53    110.80 o 
   2  15   9      243.63      167.06     44.29 o 
   3  15   9        3.40      -16.40     40.16 o 
   4  15   9       35.19       83.55     50.45 o 
   5  15   9      252.54      354.10    171.29 o 
  -6  16   9       33.43       81.27     83.55 o 
  -5  16   9       15.73      -44.30     51.79 o 
  -4  16   9       18.87       -9.18     51.54 o 
  -3  16   9      973.78      968.91    148.47 o 
  -2  16   9       78.48       69.22     37.41 o 
  -1  16   9      730.37     1032.56    129.87 o 
   0  16   9       86.00       16.31     51.07 o 
   1  16   9      111.19      125.48     54.89 o 
   2  16   9       35.72       68.26     46.10 o 
   3  16   9      483.52      396.53     71.96 o 
   4  16   9        2.77      -62.91     65.11 o 
  -5  17   9      420.41      550.95    220.39 o 
  -4  17   9       23.99       10.70     52.63 o 
  -3  17   9      200.79      284.56     64.78 o 
  -2  17   9        9.68       13.06     68.60 o 
  -1  17   9      120.69      154.50     44.69 o 
   0  17   9       12.24       28.24     35.83 o 
   1  17   9      324.25      310.88     64.73 o 
   2  17   9       15.17       57.32     48.40 o 
   3  17   9        0.13       16.51     55.12 o 
  -4  18   9        0.31        4.44     52.97 o 
  -3  18   9      288.91      314.99     95.82 o 
  -2  18   9      178.86      212.75     66.14 o 
  -1  18   9      244.94      241.63     58.01 o 
   0  18   9       41.10       81.74     43.81 o 
   1  18   9       71.50      130.92     49.21 o 
   2  18   9      123.35      147.37     59.79 o 
  -3  19   9       23.67      121.99     65.14 o 
  -2  19   9        2.75      -16.91     52.98 o 
  -1  19   9       17.75      -73.46     48.98 o 
   0  19   9      249.24      252.71    123.72 o 
   1  19   9       28.64      113.18     71.46 o 
 -10   0  10      125.98       84.13     83.63 o 
  -8   0  10     1242.41     1287.64    238.48 o 
  -6   0  10     1180.24     1230.34     88.83 o 
  -4   0  10      849.67      900.19     74.85 o 
  -2   0  10    11953.90    12536.49    710.88 o 
   0   0  10      443.19      438.09     45.23 o 
   2   0  10     3397.54     3431.59    231.56 o 
   4   0  10     1830.91     2047.92    237.37 o 
   6   0  10        4.42       25.17     65.44 o 
   8   0  10      138.19       41.55    100.85 o 
 -10   1  10      452.01      301.39     69.55 o 
  -9   1  10      221.47      227.49     58.58 o 
  -8   1  10      910.98     1024.90    177.65 o 
  -7   1  10      398.91      356.64     32.19 o 
  -6   1  10      816.07      807.68     73.17 o 
  -5   1  10      137.81      107.24     18.43 o 
  -4   1  10     6070.23     6203.59    280.53 o 
  -3   1  10     1031.77      935.50     47.29 o 
  -2   1  10      120.69      122.07     13.19 o 
  -1   1  10     4774.60     4842.02    180.94 o 
   0   1  10    10189.64    10595.20    432.16 o 
   1   1  10     2228.63     2302.67    110.21 o 
   2   1  10     1728.97     1778.72     87.57 o 
   3   1  10       59.21       51.27     18.32 o 
   4   1  10     1435.84     1557.21    146.28 o 
   5   1  10      587.80      686.58    106.52 o 
   6   1  10      607.05      662.43    142.74 o 
   7   1  10       38.24       45.84     59.54 o 
   8   1  10       24.38       -4.98    100.90 o 
 -10   2  10       14.05       58.47     57.06 o 
  -9   2  10      126.13       52.86     91.56 o 
  -8   2  10      293.36      248.72     77.02 o 
  -7   2  10     2014.96     2148.75    109.59 o 
  -6   2  10      190.97      132.28     23.43 o 
  -5   2  10      405.27      272.57     35.02 o 
  -4   2  10     2112.72     2007.70     93.38 o 
  -3   2  10     8336.43     8427.96    339.43 o 
  -2   2  10     1828.07     1858.80     76.14 o 
  -1   2  10     6746.28     6628.18    257.51 o 
   0   2  10       17.24       21.92     10.03 o 
   1   2  10      217.23      265.54     25.43 o 
   2   2  10     3121.68     3175.67    140.50 o 
   3   2  10     1540.31     1774.62    123.26 o 
   4   2  10      944.44     1066.79    112.72 o 
   5   2  10      122.52      103.15     42.05 o 
   6   2  10       49.39      -16.09     37.35 o 
   7   2  10      239.70      182.74     60.79 o 
   8   2  10       51.92      -93.43     62.29 o 
 -10   3  10       10.95       92.04     82.85 o 
  -9   3  10      666.03      854.00    227.64 o 
  -8   3  10       57.78       76.55    132.34 o 
  -7   3  10       49.76       47.94     24.59 o 
  -6   3  10       44.98       41.96     18.20 o 
  -5   3  10     3282.81     3360.92    147.28 o 
  -4   3  10      577.12      514.21     45.28 o 
  -3   3  10     1701.41     1794.74     79.59 o 
  -2   3  10      162.90      125.12     17.46 o 
  -1   3  10     9759.76    10148.73    390.35 o 
   0   3  10        4.21        3.81      9.46 o 
   1   3  10    10291.85    10589.39    483.74 o 
   2   3  10        0.41       22.43     10.43 o 
   3   3  10      221.80      216.99     24.48 o 
   4   3  10      115.81        5.35     54.05 o 
   5   3  10     2587.27     2359.43    212.01 o 
   6   3  10        4.06        2.35     37.82 o 
   7   3  10      124.84       97.06     54.10 o 
   8   3  10       14.50       57.05     74.50 o 
  -9   4  10      117.69      208.41     68.98 o 
  -8   4  10        0.35       57.69     43.70 o 
  -7   4  10     2879.86     3378.89    179.12 o 
  -6   4  10       52.78       86.84     20.61 o 
  -5   4  10      480.94      469.46     34.46 o 
  -4   4  10      222.37      191.98     20.50 o 
  -3   4  10     6859.67     6952.53    283.04 o 
  -2   4  10       37.82       37.59     12.86 o 
  -1   4  10     3305.96     3127.80    128.40 o 
   0   4  10      199.03      153.75     15.30 o 
   1   4  10     7487.74     7796.04    340.51 o 
   2   4  10      577.63      697.54     36.22 o 
   3   4  10     4980.63     5072.26    353.94 o 
   4   4  10      241.12      219.31     66.94 o 
   5   4  10       37.17       16.37     34.84 o 
   6   4  10        3.84       25.02     41.62 o 
   7   4  10      742.43      711.36    103.12 o 
   8   4  10       25.43       72.62     73.47 o 
  -9   5  10      530.98      641.69    126.79 o 
  -8   5  10      324.64      413.19     77.85 o 
  -7   5  10      347.21      318.62     57.56 o 
  -6   5  10       37.81       36.78     22.78 o 
  -5   5  10     3641.39     3799.52    180.06 o 
  -4   5  10        5.64       -8.84     14.25 o 
  -3   5  10      259.71      240.15     24.34 o 
  -2   5  10      223.68      183.98     25.37 o 
  -1   5  10     4069.76     4048.43    179.06 o 
   0   5  10        1.31        0.19     10.63 o 
   1   5  10     3827.56     4066.71    188.06 o 
   2   5  10      259.02      234.91     20.56 o 
   3   5  10      240.26      213.44     40.86 o 
   4   5  10       68.95       22.19     31.76 o 
   5   5  10     1640.60     1369.80    142.62 o 
   6   5  10       34.47       41.43     56.57 o 
   7   5  10      105.63       50.23     66.99 o 
   8   5  10       14.55      130.97    118.69 o 
  -9   6  10       28.04       23.06     72.83 o 
  -8   6  10      426.78      363.22     59.18 o 
  -7   6  10     1627.86     1868.61     99.77 o 
  -6   6  10      581.31      614.94     47.23 o 
  -5   6  10      488.85      534.53     58.76 o 
  -4   6  10      717.41      809.72     55.27 o 
  -3   6  10     1131.16     1091.31     64.56 o 
  -2   6  10     2373.22     2140.89    107.21 o 
  -1   6  10     3031.52     3372.78    162.56 o 
   0   6  10       81.62       54.48     14.47 o 
   1   6  10     1225.02     1383.61     71.08 o 
   2   6  10     1161.86     1208.68     62.93 o 
   3   6  10     3084.23     3507.99    241.41 o 
   4   6  10      532.10      329.77     74.03 o 
   5   6  10       14.98       -7.49     46.65 o 
   6   6  10        0.53       15.28     51.10 o 
   7   6  10      271.59      313.84     91.70 o 
   8   6  10       75.22       47.53     96.50 o 
  -9   7  10       66.79      243.43     98.34 o 
  -8   7  10      194.81      155.46    112.08 o 
  -7   7  10       52.93       51.31     24.80 o 
  -6   7  10      288.44      229.96     44.51 o 
  -5   7  10      259.31      249.56     31.96 o 
  -4   7  10     4194.27     4307.27    204.50 o 
  -3   7  10      228.70      226.51     24.70 o 
  -2   7  10        0.66       -6.24     13.41 o 
  -1   7  10       40.34       44.61     14.98 o 
   0   7  10     6874.12     7099.48    382.01 o 
   1   7  10      519.45      495.32     40.12 o 
   2   7  10     1337.17     1511.86     91.19 o 
   3   7  10       14.51       57.06     32.32 o 
   4   7  10      519.84      661.19    109.68 o 
   5   7  10       91.45      255.34     94.03 o 
   6   7  10      250.73      135.37     86.99 o 
   7   7  10        1.34      -31.08     60.34 o 
  -9   8  10        3.50      -21.88     78.90 o 
  -8   8  10      247.13      414.22    175.28 o 
  -7   8  10       19.28       15.93     28.08 o 
  -6   8  10      608.32      669.02     51.79 o 
  -5   8  10      132.39      111.51     25.40 o 
  -4   8  10     1207.70     1261.50     74.98 o 
  -3   8  10       57.73       65.52     18.23 o 
  -2   8  10     4490.50     4742.67    222.65 o 
  -1   8  10       59.00       29.19     16.97 o 
   0   8  10      155.51      171.48     44.52 o 
   1   8  10       23.11       15.74     17.10 o 
   2   8  10     1722.19     1980.95    141.68 o 
   3   8  10       68.68       84.19     78.06 o 
   4   8  10      601.72      638.31    107.88 o 
   5   8  10        4.45       -7.24     60.41 o 
   6   8  10      183.97      128.57     66.70 o 
   7   8  10        7.92       -0.66     87.33 o 
  -9   9  10       27.82       31.03     86.09 o 
  -8   9  10      432.78      316.33     94.89 o 
  -7   9  10       70.11      115.52     34.64 o 
  -6   9  10      374.49      355.71     38.18 o 
  -5   9  10      235.95      229.62     33.84 o 
  -4   9  10     2364.32     2525.79    128.17 o 
  -3   9  10      108.91      105.92     20.97 o 
  -2   9  10      410.01      368.13     38.85 o 
  -1   9  10       31.95       51.77     18.69 o 
   0   9  10     5001.90     5026.20    300.62 o 
   1   9  10      246.14      259.31     43.69 o 
   2   9  10     1092.04     1186.19    153.34 o 
   3   9  10       27.35       44.59     32.61 o 
   4   9  10      415.67      367.45    100.57 o 
   5   9  10      110.34       90.99     62.17 o 
   6   9  10      171.55        9.33     61.59 o 
   7   9  10        0.82       16.22    103.50 o 
  -8  10  10      187.32      293.28     99.32 o 
  -7  10  10      696.32      731.61     99.82 o 
  -6  10  10      191.09      178.87     42.18 o 
  -5  10  10      132.52      154.09     27.30 o 
  -4  10  10      531.70      530.04     44.23 o 
  -3  10  10      810.55      831.58     76.12 o 
  -2  10  10     1302.79     1287.08     73.37 o 
  -1  10  10     1306.82     1270.56     82.01 o 
   0  10  10       67.84       43.53     26.77 o 
   1  10  10      762.78      836.14     88.89 o 
   2  10  10      424.52      560.03     96.95 o 
   3  10  10      563.91      619.00    105.60 o 
   4  10  10      125.02      228.95     57.03 o 
   5  10  10       17.19       46.16     57.27 o 
   6  10  10       72.77      131.38     70.14 o 
   7  10  10       71.88       74.15     98.12 o 
  -8  11  10       55.77      155.11     80.20 o 
  -7  11  10      189.54      164.26     63.64 o 
  -6  11  10       46.60       10.25     30.63 o 
  -5  11  10     1631.44     1757.58    134.61 o 
  -4  11  10       55.61       26.19     21.20 o 
  -3  11  10      203.99      174.53     25.25 o 
  -2  11  10      178.79      187.55     27.42 o 
  -1  11  10     1872.44     2055.53    153.91 o 
   0  11  10     1708.49     1794.81    136.33 o 
   1  11  10      726.37      812.02     76.21 o 
   2  11  10       50.04       73.97     28.31 o 
   3  11  10      276.22      263.33     47.19 o 
   4  11  10       59.35       11.59     41.73 o 
   5  11  10      630.24      378.43     93.31 o 
   6  11  10        6.11      -22.91     66.41 o 
  -8  12  10        8.91       37.34     84.33 o 
  -7  12  10      681.89      925.86    164.72 o 
  -6  12  10        0.57       27.37     34.35 o 
  -5  12  10      106.61       77.91     38.09 o 
  -4  12  10      122.38      143.21     30.38 o 
  -3  12  10     1232.08     1374.61     77.48 o 
  -2  12  10        1.29      -14.73     21.18 o 
  -1  12  10      184.53      185.32     36.86 o 
   0  12  10       13.06       22.74     27.33 o 
   1  12  10     1308.97     1310.63    108.34 o 
   2  12  10      183.65      191.67     39.37 o 
   3  12  10     1629.94     1769.31    157.65 o 
   4  12  10       16.00       11.40     38.95 o 
   5  12  10        2.49        4.52     83.11 o 
   6  12  10       12.87       42.62     70.68 o 
  -7  13  10        5.83      -29.52     70.33 o 
  -6  13  10       40.84      -21.98     41.05 o 
  -5  13  10     1475.19     1686.63    141.32 o 
  -4  13  10        2.24       45.58     26.06 o 
  -3  13  10      216.17      207.33     35.03 o 
  -2  13  10        9.10       -3.51     24.15 o 
  -1  13  10      896.54      995.95     90.97 o 
   0  13  10      192.20      249.65     46.90 o 
   1  13  10      805.78      870.91     85.93 o 
   2  13  10       43.81       56.36     40.32 o 
   3  13  10      166.13      182.83     46.72 o 
   4  13  10        0.86        5.16     39.44 o 
   5  13  10      621.90      552.74     97.13 o 
   6  13  10        2.15      -44.45     89.34 o 
  -7  14  10      241.19       71.84    120.22 o 
  -6  14  10       12.30       12.68     45.51 o 
  -5  14  10       24.13       53.11     35.07 o 
  -4  14  10       46.18       66.49     35.66 o 
  -3  14  10      892.59      967.21    124.97 o 
  -2  14  10      393.18      332.76     43.18 o 
  -1  14  10      630.40      603.52     66.83 o 
   0  14  10        2.00      -13.31     27.82 o 
   1  14  10       78.90       52.41     33.74 o 
   2  14  10      451.82      526.39     65.34 o 
   3  14  10      619.35      844.25     99.01 o 
   4  14  10       73.87      121.02     69.40 o 
   5  14  10       57.07       34.93     57.34 o 
  -6  15  10      167.54      154.28     78.89 o 
  -5  15  10       46.65      -21.43     46.70 o 
  -4  15  10      387.12      419.00     66.66 o 
  -3  15  10       40.57       -3.11     32.05 o 
  -2  15  10      210.28      175.77     39.52 o 
  -1  15  10      109.28      112.19     46.73 o 
   0  15  10     1846.59     1858.10    282.28 o 
   1  15  10       55.05        3.98     34.83 o 
   2  15  10      264.44      281.78     53.96 o 
   3  15  10        9.35       16.70     44.53 o 
   4  15  10       96.55        8.39     47.15 o 
  -5  16  10        1.63       27.67     53.64 o 
  -4  16  10       75.40       31.35     50.53 o 
  -3  16  10       45.19       32.63     41.16 o 
  -2  16  10      681.26      829.80    101.21 o 
  -1  16  10      170.14      122.24     52.50 o 
   0  16  10       35.95       16.27     46.45 o 
   1  16  10       32.30       57.96     42.78 o 
   2  16  10      500.13      662.02    112.41 o 
   3  16  10        4.42       74.89     55.14 o 
   4  16  10      193.32      250.91    119.85 o 
  -5  17  10       49.79       38.92     60.87 o 
  -4  17  10      519.58      535.43     89.37 o 
  -3  17  10        0.62       45.94     46.76 o 
  -2  17  10        1.76       49.89     40.40 o 
  -1  17  10      140.75       83.74     42.54 o 
   0  17  10      697.65      660.96     89.32 o 
   1  17  10       25.94        8.10     50.96 o 
   2  17  10      195.60      219.18     68.30 o 
   3  17  10       20.44       -8.82     71.20 o 
  -4  18  10       29.05      -39.71     65.17 o 
  -3  18  10      107.80      169.44     62.45 o 
  -2  18  10      260.29      208.13    134.00 o 
  -1  18  10       45.61       37.45     47.67 o 
   0  18  10        3.83      -13.88     71.23 o 
   1  18  10        9.74      -68.45     45.63 o 
   2  18  10      182.79      146.07     63.13 o 
  -2  19  10        1.61        6.96     55.91 o 
  -1  19  10      223.55       93.68     97.82 o 
   0  19  10       40.72       93.40     56.18 o 
  -9   0  11      128.72       48.72    103.41 o 
  -7   0  11     1447.67     1700.76    138.97 o 
  -5   0  11      396.54      265.09     49.15 o 
  -3   0  11      119.53       51.75     18.54 o 
  -1   0  11     2521.59     2565.07    141.75 o 
   1   0  11     5456.42     6183.20    359.84 o 
   3   0  11     6390.87     7190.99    705.42 o 
   5   0  11        0.03      -49.23     55.12 o 
   7   0  11      570.25      906.06    209.30 o 
 -10   1  11       65.95      110.53     70.61 o 
  -9   1  11      772.95      748.48    128.80 o 
  -8   1  11      480.06      377.94     89.20 o 
  -7   1  11       21.03        4.59     20.51 o 
  -6   1  11       19.84       17.57     18.74 o 
  -5   1  11     3322.71     3697.13    163.57 o 
  -4   1  11     1890.83     1941.74     97.03 o 
  -3   1  11      907.54      866.67     65.84 o 
  -2   1  11       71.11       86.40     12.19 o 
  -1   1  11     6256.41     6280.74    232.94 o 
   0   1  11     1056.90     1171.90     60.10 o 
   1   1  11     4242.85     3935.41    174.59 o 
   2   1  11      111.03       76.29     13.45 o 
   3   1  11      274.50      234.60     44.22 o 
   4   1  11      435.63      604.36     77.72 o 
   5   1  11      561.99      834.65    102.36 o 
   6   1  11      139.49      116.11    108.75 o 
   7   1  11        8.96      -31.69     99.36 o 
   8   1  11       15.81      -20.69     74.90 o 
 -10   2  11        4.41       11.95     67.96 o 
  -9   2  11       72.19       88.97     76.79 o 
  -8   2  11      878.37      867.61    309.22 o 
  -7   2  11     1008.71     1049.31     74.78 o 
  -6   2  11     1917.46     1966.51     95.49 o 
  -5   2  11       20.15       29.29     16.70 o 
  -4   2  11      650.19      660.92     59.50 o 
  -3   2  11     5549.18     5465.28    214.64 o 
  -2   2  11     3744.55     3647.98    134.68 o 
  -1   2  11     2065.58     2101.10     82.00 o 
   0   2  11      247.55      213.29     23.47 o 
   1   2  11      757.03      756.45     42.31 o 
   2   2  11      949.31      999.42     51.55 o 
   3   2  11     2114.08     2489.26    177.26 o 
   4   2  11     1109.58     1186.46    175.47 o 
   5   2  11      147.84      249.61     60.75 o 
   6   2  11       26.94       -2.07     40.68 o 
   7   2  11      205.16      231.20    156.32 o 
   8   2  11       49.72       64.69    162.59 o 
  -9   3  11       27.68       32.65     69.76 o 
  -8   3  11      795.80     1014.59    307.08 o 
  -7   3  11        1.89      -32.02     21.35 o 
  -6   3  11     1025.30     1235.79     67.24 o 
  -5   3  11      156.02       84.46     19.04 o 
  -4   3  11     4323.33     4592.05    190.51 o 
  -3   3  11      433.98      421.09     45.70 o 
  -2   3  11      142.20       95.23     15.09 o 
  -1   3  11     1883.36     2063.87     85.62 o 
   0   3  11     4722.90     4905.03    216.36 o 
   1   3  11      941.51     1091.74     64.12 o 
   2   3  11      437.89      408.47     28.34 o 
   3   3  11       41.74        6.79     25.01 o 
   4   3  11     2570.54     3205.81    275.01 o 
   5   3  11      831.82     1006.98    145.44 o 
   6   3  11      503.21      571.62     85.88 o 
   7   3  11        1.44       43.74     66.72 o 
   8   3  11       61.55      -34.59     68.91 o 
  -9   4  11        0.70       54.25     60.37 o 
  -8   4  11      889.98     1046.57    134.72 o 
  -7   4  11       49.91       25.53     29.50 o 
  -6   4  11      322.42      276.55     29.63 o 
  -5   4  11        5.21        8.27     19.62 o 
  -4   4  11     1466.08     1519.15     80.46 o 
  -3   4  11      386.57      360.04     29.33 o 
  -2   4  11     1709.66     1622.33     79.68 o 
  -1   4  11       59.82       45.00     12.44 o 
   0   4  11      905.07      909.00     50.19 o 
   1   4  11        2.44       15.71     12.55 o 
   2   4  11     3304.47     3616.07    150.89 o 
   3   4  11       15.12       -5.79     21.43 o 
   4   4  11      154.70      281.68     60.04 o 
   5   4  11      300.77      191.35     51.20 o 
   6   4  11      254.81      195.75     55.70 o 
   7   4  11        8.66      -34.26     62.14 o 
   8   4  11      165.93      -16.13    106.57 o 
  -9   5  11       84.57       93.38     77.94 o 
  -8   5  11      213.39      249.59     72.68 o 
  -7   5  11        9.82       15.21     27.14 o 
  -6   5  11     1278.19     1425.86    118.82 o 
  -5   5  11      301.75      289.91     30.26 o 
  -4   5  11     5702.42     5773.75    252.40 o 
  -3   5  11       10.56        9.54     13.55 o 
  -2   5  11      198.86      147.78     17.23 o 
  -1   5  11     1694.11     1672.56     80.09 o 
   0   5  11     9397.36     9735.84    447.94 o 
   1   5  11       55.89       22.61     12.38 o 
   2   5  11        0.58        5.16     10.61 o 
   3   5  11      785.10      878.77     81.48 o 
   4   5  11     1317.07     1456.46    144.89 o 
   5   5  11      350.29      349.60     84.38 o 
   6   5  11      254.56      270.30     78.70 o 
   7   5  11       26.67      139.43     76.37 o 
  -9   6  11       82.08      285.23     86.54 o 
  -8   6  11      779.28      936.06     83.68 o 
  -7   6  11      494.44      544.70     50.79 o 
  -6   6  11      776.93      712.75     51.42 o 
  -5   6  11       13.09       -8.66     17.81 o 
  -4   6  11      819.53      692.68     50.22 o 
  -3   6  11     1404.62     1365.63     74.36 o 
  -2   6  11     2752.22     2772.14    134.40 o 
  -1   6  11     1219.68     1268.43     63.89 o 
   0   6  11        9.11        1.86     12.21 o 
   1   6  11      215.42      273.64     34.64 o 
   2   6  11     1590.79     2046.41    108.91 o 
   3   6  11     1391.04     1388.31    108.63 o 
   4   6  11      151.55      155.05     57.72 o 
   5   6  11        0.04      -34.07     47.39 o 
   6   6  11      104.94      124.86    107.13 o 
   7   6  11       68.72       59.37     67.12 o 
  -9   7  11      230.51      307.72     98.78 o 
  -8   7  11       20.31       13.21     41.29 o 
  -7   7  11      156.70      152.84     35.63 o 
  -6   7  11      205.01      203.79     30.54 o 
  -5   7  11     1757.82     1708.28     98.61 o 
  -4   7  11       75.01       52.10     19.67 o 
  -3   7  11      103.68      112.43     22.08 o 
  -2   7  11       95.72       63.62     17.65 o 
  -1   7  11     2163.26     2435.68    121.23 o 
   0   7  11      509.83      479.30     40.77 o 
   1   7  11     1973.89     2252.90    117.83 o 
   2   7  11        3.65      -21.06     14.74 o 
   3   7  11       55.37       78.85     26.54 o 
   4   7  11      280.75      330.69     99.66 o 
   5   7  11      603.58      835.29    133.05 o 
   6   7  11       73.90       58.34     63.58 o 
   7   7  11        0.03      -18.26     98.64 o 
  -9   8  11       50.22       90.04     86.63 o 
  -8   8  11       25.00       -2.60     45.40 o 
  -7   8  11      920.43     1313.77     87.41 o 
  -6   8  11       52.55       44.11     27.59 o 
  -5   8  11       14.24        2.87     21.52 o 
  -4   8  11      103.32       87.92     26.35 o 
  -3   8  11     5590.10     5678.60    263.30 o 
  -2   8  11        5.13        4.31     15.18 o 
  -1   8  11      687.07      751.58     51.91 o 
   0   8  11        2.10       11.75     16.48 o 
   1   8  11     1724.57     1737.12    113.89 o 
   2   8  11        5.43       21.43     19.31 o 
   3   8  11     1301.74     1511.21    131.38 o 
   4   8  11       14.58      -34.66     45.10 o 
   5   8  11       49.12       24.35     56.03 o 
   6   8  11        8.68        0.58     58.30 o 
   7   8  11      328.80      280.63     91.71 o 
  -8   9  11      221.74      298.71    162.70 o 
  -7   9  11       90.26       82.23     46.45 o 
  -6   9  11        0.49      -25.86     22.66 o 
  -5   9  11     1775.42     1953.85    110.84 o 
  -4   9  11      183.46      164.82     25.39 o 
  -3   9  11       35.95       16.75     18.12 o 
  -2   9  11       23.89       12.82     17.15 o 
  -1   9  11     2262.88     2466.25    142.33 o 
   0   9  11      375.92      346.43     38.78 o 
   1   9  11     2088.03     2195.40    140.43 o 
   2   9  11       22.95       37.53     31.10 o 
   3   9  11        4.97       -6.40     25.86 o 
   4   9  11      131.84      182.03     49.87 o 
   5   9  11      599.94      827.22    153.07 o 
   6   9  11       16.60      -11.53     83.23 o 
   7   9  11        3.65      -88.82     76.71 o 
  -8  10  11      637.99      663.56    104.43 o 
  -7  10  11      661.33      844.21     71.16 o 
  -6  10  11      738.80      814.10     72.95 o 
  -5  10  11       68.36       68.88     23.56 o 
  -4  10  11       24.49       14.44     20.83 o 
  -3  10  11     1866.15     2007.08    107.56 o 
  -2  10  11     1568.59     1626.65     89.55 o 
  -1  10  11     1423.57     1388.35    161.80 o 
   0  10  11      112.55       79.20     24.18 o 
   1  10  11      553.17      521.76     70.58 o 
   2  10  11      699.95      737.83    127.88 o 
   3  10  11     1301.05     1586.12    184.44 o 
   4  10  11       47.89       94.03     45.79 o 
   5  10  11       15.10      -73.22     48.81 o 
   6  10  11       49.22      -23.79     65.99 o 
  -8  11  11       48.25      143.04     69.16 o 
  -7  11  11        0.18      -32.68     50.76 o 
  -6  11  11      445.39      455.80     53.88 o 
  -5  11  11       87.74      105.92     30.04 o 
  -4  11  11     1313.26     1261.32     68.97 o 
  -3  11  11        1.32       -9.76     20.16 o 
  -2  11  11      307.34      263.06     31.10 o 
  -1  11  11      397.32      377.08     85.42 o 
   0  11  11     4538.40     4896.58    331.82 o 
   1  11  11      106.92       46.31     27.67 o 
   2  11  11       41.88        6.15     27.38 o 
   3  11  11      198.15      172.39     43.73 o 
   4  11  11      526.99      517.72    153.71 o 
   5  11  11      137.85       92.89     70.53 o 
   6  11  11       98.42       87.93     78.96 o 
  -7  12  11        0.82      -22.12     80.25 o 
  -6  12  11      424.50      394.58     52.26 o 
  -5  12  11       16.55       11.65     29.73 o 
  -4  12  11      101.38      150.27     29.51 o 
  -3  12  11        4.26        7.24     22.20 o 
  -2  12  11      178.62      239.66     37.48 o 
  -1  12  11      300.02      291.59     45.84 o 
   0  12  11     1025.48     1057.60     94.58 o 
   1  12  11       67.61       26.91     29.15 o 
   2  12  11     2022.58     2436.55    180.19 o 
   3  12  11       33.01       69.56     35.73 o 
   4  12  11      172.65      118.03     52.26 o 
   5  12  11       33.43       21.02     64.45 o 
   6  12  11      219.12      192.83    118.00 o 
  -7  13  11        5.57       -4.86     70.19 o 
  -6  13  11      517.05      477.57     71.33 o 
  -5  13  11       16.51        5.80     32.67 o 
  -4  13  11      972.88     1170.37     84.01 o 
  -3  13  11       82.80       29.96     24.49 o 
  -2  13  11      123.24      119.39     30.56 o 
  -1  13  11      208.13      289.67     45.72 o 
   0  13  11      625.45      786.11     76.69 o 
   1  13  11      114.32      155.01     39.28 o 
   2  13  11      229.36      178.93     42.12 o 
   3  13  11       14.08       23.55     38.56 o 
   4  13  11      423.42      503.86    131.06 o 
   5  13  11      105.57       -1.71     47.19 o 
  -6  14  11      376.20      378.17     66.93 o 
  -5  14  11        9.85       80.13     36.43 o 
  -4  14  11       89.93       34.84     34.25 o 
  -3  14  11      416.05      475.68     52.31 o 
  -2  14  11      477.61      448.08     49.28 o 
  -1  14  11      233.48      293.04     48.32 o 
   0  14  11        6.60       -7.93     31.12 o 
   1  14  11      208.67      141.43     41.29 o 
   2  14  11      461.21      533.14     65.57 o 
   3  14  11      124.03      218.30     54.33 o 
   4  14  11      126.09       60.67     52.25 o 
   5  14  11        3.01      -61.63     55.44 o 
  -6  15  11        2.18       40.15     49.50 o 
  -5  15  11      188.10      162.81     60.58 o 
  -4  15  11       55.12       26.99     37.42 o 
  -3  15  11        2.70        1.54     34.20 o 
  -2  15  11       22.47       61.70     43.17 o 
  -1  15  11      680.44      625.74    122.86 o 
   0  15  11      512.35      533.70     92.27 o 
   1  15  11      272.41      256.17     55.64 o 
   2  15  11       80.99      107.24     43.86 o 
   3  15  11      113.66      156.75     52.17 o 
   4  15  11       48.32      162.83     65.67 o 
  -5  16  11        1.66       17.20     52.42 o 
  -4  16  11        1.20       61.14     49.38 o 
  -3  16  11      530.84      708.82     76.38 o 
  -2  16  11       57.25       11.65     39.35 o 
  -1  16  11      353.35      321.49     63.09 o 
   0  16  11       77.74       87.00     46.08 o 
   1  16  11      292.16      309.33     58.98 o 
   2  16  11        8.89      -23.26     45.19 o 
   3  16  11      432.88      593.33     88.32 o 
  -4  17  11       48.41      151.37     59.70 o 
  -3  17  11       89.80       72.95     51.79 o 
  -2  17  11        0.74       21.50     58.01 o 
  -1  17  11      225.65      265.43     64.73 o 
   0  17  11       12.73      165.02    100.68 o 
   1  17  11      159.49      175.95     63.23 o 
   2  17  11        0.70      -17.35     54.16 o 
  -3  18  11      428.22      440.88    143.37 o 
  -2  18  11      209.94      141.03     62.60 o 
  -1  18  11      251.93      267.94     68.63 o 
   0  18  11        0.02       35.43     52.24 o 
   1  18  11       59.57       -2.39     50.74 o 
  -8   0  12      927.56      753.16    171.16 o 
  -6   0  12      610.04      599.57     67.66 o 
  -4   0  12     4216.71     4569.68    292.78 o 
  -2   0  12     3975.95     3571.60    212.15 o 
   0   0  12      102.05      123.97     17.99 o 
   2   0  12     2129.49     2304.97    160.90 o 
   4   0  12      629.41      720.65    110.17 o 
   6   0  12        7.67      -40.36     73.98 o 
  -9   1  12       68.17      116.12     76.35 o 
  -8   1  12      598.35      868.55    206.39 o 
  -7   1  12      371.54      285.20     31.30 o 
  -6   1  12      826.55      876.29     55.81 o 
  -5   1  12      835.97      946.68     54.68 o 
  -4   1  12     3957.04     3980.64    172.79 o 
  -3   1  12       19.80       18.64     14.81 o 
  -2   1  12       16.68       35.55     10.85 o 
  -1   1  12      809.85      906.34     41.14 o 
   0   1  12     4062.59     4096.83    169.59 o 
   1   1  12      821.16      790.00     43.12 o 
   2   1  12       46.57       34.95     14.33 o 
   3   1  12       12.10       10.12     28.29 o 
   4   1  12     1951.03     1906.18    179.72 o 
   5   1  12      322.91      213.11    115.33 o 
   6   1  12      383.14      235.71     76.46 o 
   7   1  12        0.82       19.72     67.02 o 
  -9   2  12      207.10      163.78    196.72 o 
  -8   2  12      730.08      642.06     92.95 o 
  -7   2  12      912.47     1032.74     62.79 o 
  -6   2  12      339.26      274.76     29.47 o 
  -5   2  12      333.55      278.64     27.49 o 
  -4   2  12     2116.84     2160.80     97.45 o 
  -3   2  12      837.59      770.28     44.63 o 
  -2   2  12     2303.42     2291.43     95.13 o 
  -1   2  12      379.25      364.52     22.09 o 
   0   2  12       26.09       25.98     12.04 o 
   1   2  12     2432.19     2550.75    117.05 o 
   2   2  12      811.32      805.95     47.61 o 
   3   2  12     1100.84      957.13    102.87 o 
   4   2  12       96.06       37.88     36.42 o 
   5   2  12      209.62      144.83     47.65 o 
   6   2  12      136.15      143.60     53.49 o 
   7   2  12      238.98      217.88     80.19 o 
  -9   3  12      481.22      450.68    109.66 o 
  -8   3  12        0.05       15.04     36.33 o 
  -7   3  12      103.79      145.69     27.90 o 
  -6   3  12      221.13      187.37     26.40 o 
  -5   3  12     2250.31     2352.60    124.73 o 
  -4   3  12       89.53       66.04     16.60 o 
  -3   3  12     1152.09     1092.34     54.45 o 
  -2   3  12     1263.75     1322.40     60.70 o 
  -1   3  12     2553.13     2661.13    110.91 o 
   0   3  12     1566.16     1585.44     73.98 o 
   1   3  12      527.40      551.16     38.40 o 
   2   3  12        0.18       -6.14     11.25 o 
   3   3  12      836.55     1096.97    201.65 o 
   4   3  12      220.10      222.40     49.92 o 
   5   3  12      320.87      359.77     90.19 o 
   6   3  12       19.19       30.90     42.46 o 
   7   3  12        0.84      -67.03     51.57 o 
  -9   4  12      174.92      132.13     84.04 o 
  -8   4  12        4.54        1.55     42.31 o 
  -7   4  12     1324.19     1499.05     97.04 o 
  -6   4  12       76.85       96.68     22.97 o 
  -5   4  12        3.25       16.04     17.83 o 
  -4   4  12       96.03       78.35     17.94 o 
  -3   4  12     1936.52     1787.04     81.51 o 
  -2   4  12       95.59       62.53     14.03 o 
  -1   4  12      337.31      319.76     24.78 o 
   0   4  12       20.30       12.72     10.71 o 
   1   4  12     3162.31     3389.05    161.85 o 
   2   4  12        1.81       27.34     12.66 o 
   3   4  12     2553.56     2880.96    246.24 o 
   4   4  12       44.04       17.98     34.79 o 
   5   4  12       24.71        7.72     38.28 o 
   6   4  12       14.72      -55.63     51.93 o 
   7   4  12      353.25      346.73     99.46 o 
  -9   5  12      311.89      381.04     83.65 o 
  -8   5  12      133.18      105.17     48.07 o 
  -7   5  12      227.34      325.30     49.21 o 
  -6   5  12       10.44       14.35     21.50 o 
  -5   5  12     3715.75     3864.58    211.18 o 
  -4   5  12      634.74      599.04     45.14 o 
  -3   5  12       90.65       76.23     16.85 o 
  -2   5  12        3.17       -0.77     12.53 o 
  -1   5  12     1758.35     1661.85     89.39 o 
   0   5  12      307.09      323.79     26.02 o 
   1   5  12     1634.24     1701.06     83.53 o 
   2   5  12        4.41        5.65     11.69 o 
   3   5  12      427.97      390.16     49.82 o 
   4   5  12      254.94      329.00     78.31 o 
   5   5  12      927.11      916.19    140.09 o 
   6   5  12       19.61        7.76     61.49 o 
   7   5  12       11.04       38.53     68.10 o 
  -9   6  12      120.78       19.20    128.16 o 
  -8   6  12      439.33      498.48     93.27 o 
  -7   6  12     1005.82     1122.78     96.60 o 
  -6   6  12      158.77      119.24     26.79 o 
  -5   6  12       14.23        7.87     19.67 o 
  -4   6  12      657.29      710.35     46.19 o 
  -3   6  12     2511.30     2454.50    115.68 o 
  -2   6  12     1318.62     1231.57     64.45 o 
  -1   6  12       11.49       23.11     16.80 o 
   0   6  12      204.33      232.42     22.73 o 
   1   6  12     1903.43     1903.58    102.98 o 
   2   6  12      718.73      710.36     48.40 o 
   3   6  12      908.05      855.89    132.57 o 
   4   6  12      119.76      177.28     63.70 o 
   5   6  12       40.35       82.18     58.84 o 
   6   6  12       25.79       70.23     83.58 o 
   7   6  12      260.11      235.32    157.59 o 
  -9   7  12       30.42       42.83     83.08 o 
  -8   7  12      214.67      234.22     56.92 o 
  -7   7  12       40.05       38.98     31.07 o 
  -6   7  12      530.93      606.94     53.00 o 
  -5   7  12     1031.69     1223.03     86.73 o 
  -4   7  12     1067.65     1157.41     70.83 o 
  -3   7  12        0.39       19.63     16.74 o 
  -2   7  12      705.13      748.73     48.64 o 
  -1   7  12     3318.81     3413.18    162.01 o 
   0   7  12     5655.48     6035.52    297.46 o 
   1   7  12      403.76      379.50     45.64 o 
   2   7  12       97.13       83.12     22.62 o 
   3   7  12      344.68      308.62     64.23 o 
   4   7  12     1209.29     1426.19    187.33 o 
   5   7  12      203.08      125.91     98.38 o 
   6   7  12      136.26      145.46     73.00 o 
   7   7  12        2.45       72.70    101.45 o 
  -8   8  12      967.55     1065.31    135.36 o 
  -7   8  12      107.63       99.25     30.83 o 
  -6   8  12      349.25      368.26     60.88 o 
  -5   8  12      113.48       78.22     24.41 o 
  -4   8  12      993.99     1226.51     72.62 o 
  -3   8  12        1.67        1.05     17.53 o 
  -2   8  12     3050.13     3262.73    158.63 o 
  -1   8  12      280.80      320.55     35.78 o 
   0   8  12        3.66       -0.44     17.39 o 
   1   8  12       55.07       53.73     18.89 o 
   2   8  12     2563.02     2697.85    168.15 o 
   3   8  12      174.52       70.43     44.50 o 
   4   8  12      324.25      230.51     74.61 o 
   5   8  12        0.28       -1.88     57.13 o 
   6   8  12      171.22      175.66     79.53 o 
  -8   9  12       41.26       75.58     52.19 o 
  -7   9  12        1.69       55.30     30.37 o 
  -6   9  12      921.41      999.74    106.67 o 
  -5   9  12      461.39      303.88     36.97 o 
  -4   9  12     1916.03     1838.72    131.86 o 
  -3   9  12       10.59       10.17     18.85 o 
  -2   9  12      644.66      639.16     45.32 o 
  -1   9  12     1296.40     1405.52     85.72 o 
   0   9  12     3994.68     3963.91    243.21 o 
   1   9  12      167.11      199.22     38.57 o 
   2   9  12      337.35      269.26     60.14 o 
   3   9  12      194.51      167.62     39.42 o 
   4   9  12      429.45      630.51    217.71 o 
   5   9  12       70.02       91.19     91.25 o 
   6   9  12       99.26       49.91     72.70 o 
  -8  10  12      269.70      405.07     85.63 o 
  -7  10  12      474.64      509.70     57.68 o 
  -6  10  12      462.17      524.81     52.20 o 
  -5  10  12       52.99       59.87     27.23 o 
  -4  10  12      166.06      201.52     28.84 o 
  -3  10  12      643.99      674.73     57.23 o 
  -2  10  12     1036.39      987.09     61.41 o 
  -1  10  12        0.44        8.71     21.43 o 
   0  10  12       84.53       72.80     25.57 o 
   1  10  12      356.15      301.17     43.01 o 
   2  10  12      692.61      673.18     67.24 o 
   3  10  12      131.36      108.16     37.80 o 
   4  10  12       38.86      -15.51     37.08 o 
   5  10  12       34.97       22.15     63.07 o 
   6  10  12      149.06      123.42    133.23 o 
  -8  11  12        6.79      -85.99    125.56 o 
  -7  11  12      179.85      130.13     50.94 o 
  -6  11  12       79.81      122.75     34.27 o 
  -5  11  12     1174.40     1442.42     96.45 o 
  -4  11  12       17.48       14.07     23.48 o 
  -3  11  12        7.62       11.10     21.22 o 
  -2  11  12      212.53      164.93     29.18 o 
  -1  11  12      505.14      517.49     53.13 o 
   0  11  12      214.29      239.48     39.69 o 
   1  11  12      394.94      438.28     81.86 o 
   2  11  12        4.43       10.09     28.30 o 
   3  11  12      315.90      321.26     52.69 o 
   4  11  12      198.72      230.24     80.43 o 
   5  11  12      410.01      560.27    119.46 o 
   6  11  12       66.89       72.95    100.51 o 
  -7  12  12      552.64      689.34    149.72 o 
  -6  12  12       16.28       19.26     34.80 o 
  -5  12  12       16.57       25.62     29.90 o 
  -4  12  12       37.32       64.71     24.64 o 
  -3  12  12     1126.78     1111.65     81.68 o 
  -2  12  12        0.69        8.78     24.21 o 
  -1  12  12      473.82      510.75     87.69 o 
   0  12  12      125.77      199.49     64.66 o 
   1  12  12      671.99      603.08     63.58 o 
   2  12  12       16.26       20.42     31.14 o 
   3  12  12      569.68      672.31    113.24 o 
   4  12  12        3.15       65.63     46.39 o 
   5  12  12       25.08      -38.79     68.25 o 
  -7  13  12       88.44      190.95     72.13 o 
  -6  13  12       38.17      120.81     48.30 o 
  -5  13  12      770.00      778.26    119.04 o 
  -4  13  12       16.75       36.52     28.02 o 
  -3  13  12       61.59       22.57     29.10 o 
  -2  13  12      164.43      125.92     32.23 o 
  -1  13  12      915.19      850.10     82.71 o 
   0  13  12      164.73      196.74     54.02 o 
   1  13  12        1.18      -21.09     29.32 o 
   2  13  12        0.37        3.60     38.15 o 
   3  13  12      309.28      158.30     48.64 o 
   4  13  12       33.70        5.75     53.06 o 
   5  13  12      135.82      127.90    104.44 o 
  -6  14  12      186.93      132.71     52.95 o 
  -5  14  12       11.17      -35.07     34.86 o 
  -4  14  12      116.88      105.25     60.71 o 
  -3  14  12      441.64      399.80     79.77 o 
  -2  14  12      344.79      361.87     45.32 o 
  -1  14  12      117.64      124.02     39.01 o 
   0  14  12       46.30        8.38     33.72 o 
   1  14  12      610.72      652.59     73.29 o 
   2  14  12      225.78      219.90     53.65 o 
   3  14  12      413.67      394.79     65.81 o 
   4  14  12        4.48        7.84     60.96 o 
  -6  15  12      167.77       95.41     55.50 o 
  -5  15  12      154.30      203.34     64.68 o 
  -4  15  12      139.91      171.74     45.50 o 
  -3  15  12        2.75       46.71     42.18 o 
  -2  15  12      176.19      132.47     42.11 o 
  -1  15  12       62.75       53.55     35.55 o 
   0  15  12      588.67      631.26     74.38 o 
   1  15  12      126.55       87.36     44.95 o 
   2  15  12        5.93      -16.97     44.20 o 
   3  15  12        1.17      -14.46     41.75 o 
   4  15  12      308.65      412.48    102.48 o 
  -5  16  12        1.14      -28.97     52.04 o 
  -4  16  12      164.25      104.33     98.16 o 
  -3  16  12       64.89       67.39     41.89 o 
  -2  16  12      475.76      395.01    165.46 o 
  -1  16  12       95.23       35.19     47.33 o 
   0  16  12       29.90       17.11     37.69 o 
   1  16  12        1.29       83.63     52.12 o 
   2  16  12      375.75      297.13     63.64 o 
   3  16  12       17.62      138.98     56.03 o 
  -4  17  12      422.59      415.55     79.11 o 
  -3  17  12        2.14       59.56     50.78 o 
  -2  17  12       14.75       30.72     49.43 o 
  -1  17  12       39.36       57.14     58.50 o 
   0  17  12      429.39      401.47     78.43 o 
   1  17  12       13.95      -41.98     67.84 o 
   2  17  12       21.98       27.65     68.52 o 
  -2  18  12      152.15      152.89     65.10 o 
  -1  18  12       36.91      -11.99     78.40 o 
   0  18  12        5.62       31.49     53.25 o 
  -9   0  13      117.04      254.87    130.46 o 
  -7   0  13     2222.22     2202.31    150.04 o 
  -5   0  13      145.98      163.46     42.13 o 
  -3   0  13     6056.76     6266.12    365.96 o 
  -1   0  13       96.87      116.02     21.08 o 
   1   0  13     4690.74     4780.87    256.80 o 
   3   0  13     3300.20     3115.61    402.95 o 
   5   0  13      372.65      235.33     97.78 o 
   7   0  13      333.19      477.14    163.99 o 
  -9   1  13      295.15      289.38     92.08 o 
  -8   1  13        0.78      -33.40     30.37 o 
  -7   1  13      949.81     1030.38     81.65 o 
  -6   1  13      112.98      100.31     23.69 o 
  -5   1  13     5764.99     6208.11    267.20 o 
  -4   1  13     1276.95     1283.60     67.20 o 
  -3   1  13        4.78        0.25     13.12 o 
  -2   1  13       21.85       -0.96     11.87 o 
  -1   1  13     3694.98     3761.94    143.88 o 
   0   1  13      328.40      335.36     29.27 o 
   1   1  13     1422.34     1469.40     72.09 o 
   2   1  13      227.39      255.03     25.30 o 
   3   1  13      881.82     1359.65    184.08 o 
   4   1  13       17.77        2.37     32.82 o 
   5   1  13      802.23      934.50    199.02 o 
   6   1  13       16.79      -31.92     52.09 o 
   7   1  13       16.46       43.77     68.90 o 
  -9   2  13      189.66      270.13     93.00 o 
  -8   2  13      622.97      935.57    101.53 o 
  -7   2  13      496.15      506.83     43.92 o 
  -6   2  13      147.02      137.22     24.32 o 
  -5   2  13      117.68      115.13     21.76 o 
  -4   2  13      211.67      180.90     34.24 o 
  -3   2  13     1285.38     1170.96     56.51 o 
  -2   2  13     1461.79     1527.81     71.01 o 
  -1   2  13      501.28      474.83     37.42 o 
   0   2  13      187.50      148.73     23.63 o 
   1   2  13     1847.73     1973.93    102.39 o 
   2   2  13      584.06      655.77     47.64 o 
   3   2  13      422.15      297.60     53.59 o 
   4   2  13      132.96       70.31     41.63 o 
   5   2  13      217.94      251.12     87.36 o 
   6   2  13       16.49       66.52     50.83 o 
   7   2  13      197.36       62.00     89.89 o 
  -9   3  13       66.13        0.43     74.17 o 
  -8   3  13      109.00      112.41     63.96 o 
  -7   3  13        7.30       19.62     25.58 o 
  -6   3  13      979.76     1036.47     62.57 o 
  -5   3  13       60.47       86.45     20.88 o 
  -4   3  13     1533.73     1489.42     72.39 o 
  -3   3  13       60.24       59.16     15.10 o 
  -2   3  13        5.47       20.85     12.71 o 
  -1   3  13     3505.90     3743.14    151.53 o 
   0   3  13     1240.28     1390.72     72.49 o 
   1   3  13      104.92       84.72     18.30 o 
   2   3  13       22.06       29.81     15.97 o 
   3   3  13      213.39      214.33     63.45 o 
   4   3  13     1126.01     1277.66    154.32 o 
   5   3  13       27.36       10.93     40.78 o 
   6   3  13      111.45       75.27     48.79 o 
   7   3  13        2.77      -48.07     72.59 o 
  -9   4  13        5.15       17.15    108.62 o 
  -8   4  13      829.10     1046.87    120.02 o 
  -7   4  13       12.42       51.18     26.90 o 
  -6   4  13      228.58      183.36     27.57 o 
  -5   4  13       28.97       18.47     18.55 o 
  -4   4  13     1765.34     1861.74     86.87 o 
  -3   4  13       16.12       21.70     14.15 o 
  -2   4  13     1188.01     1088.18     59.43 o 
  -1   4  13       11.96       14.69     12.52 o 
   0   4  13      127.37       75.32     17.24 o 
   1   4  13       22.61        8.10     15.05 o 
   2   4  13     1677.95     1931.33     91.82 o 
   3   4  13       54.00       56.26     35.34 o 
   4   4  13      128.21      122.84     44.81 o 
   5   4  13       48.59      123.69     49.52 o 
   6   4  13      196.69       11.04     64.93 o 
   7   4  13       12.26      -58.53     90.96 o 
  -9   5  13       20.62      127.92     85.30 o 
  -8   5  13      177.95      154.50     47.27 o 
  -7   5  13       35.96       43.05     30.51 o 
  -6   5  13      834.41      835.53     58.83 o 
  -5   5  13      128.73      164.84     42.43 o 
  -4   5  13     2296.83     1974.42     97.60 o 
  -3   5  13       46.92       46.32     16.21 o 
  -2   5  13      221.26      194.48     32.41 o 
  -1   5  13      141.68      128.00     20.82 o 
   0   5  13     1235.56     1264.45     64.37 o 
   1   5  13        0.55        2.60     15.54 o 
   2   5  13       54.06       66.82     14.01 o 
   3   5  13       77.89      145.90     56.95 o 
   4   5  13     1149.86     1572.71    199.92 o 
   5   5  13       46.55       87.87     62.20 o 
   6   5  13      107.87       84.22     89.08 o 
   7   5  13        0.96      -13.23     99.32 o 
  -9   6  13       60.03      160.68     91.02 o 
  -8   6  13      586.89      560.70     81.12 o 
  -7   6  13      305.39      375.91     48.69 o 
  -6   6  13      289.94      335.57     39.29 o 
  -5   6  13      169.94      177.49     27.57 o 
  -4   6  13     1109.12     1146.65     64.29 o 
  -3   6  13      961.08      971.95     56.53 o 
  -2   6  13     1656.64     1683.04     79.25 o 
  -1   6  13        2.98       20.31     14.68 o 
   0   6  13       14.90        7.85     13.89 o 
   1   6  13      629.88      674.18     71.00 o 
   2   6  13      904.60      981.43     61.59 o 
   3   6  13      117.06      280.65     71.88 o 
   4   6  13      105.44      132.01     61.35 o 
   5   6  13      134.29      229.71     76.89 o 
   6   6  13       68.91      139.60     74.66 o 
   7   6  13      154.06      169.20    127.73 o 
  -8   7  13        0.14        8.50     43.99 o 
  -7   7  13      418.64      494.53     54.12 o 
  -6   7  13      280.78      304.31     38.20 o 
  -5   7  13     2485.81     2412.87    130.34 o 
  -4   7  13       67.54       20.98     18.45 o 
  -3   7  13      107.04       77.42     20.14 o 
  -2   7  13      112.71       52.63     18.92 o 
  -1   7  13     6226.76     6537.68    323.88 o 
   0   7  13      413.20      423.17     49.95 o 
   1   7  13     1023.03     1013.78     67.28 o 
   2   7  13       88.09       57.38     24.67 o 
   3   7  13      812.50     1059.03    202.26 o 
   4   7  13      337.67      312.81    114.93 o 
   5   7  13      386.24      389.13     96.09 o 
   6   7  13       90.44       75.85     71.83 o 
  -8   8  13       35.89       70.98     45.10 o 
  -7   8  13      805.71      901.21     76.71 o 
  -6   8  13       18.63       14.39     26.71 o 
  -5   8  13       48.10        9.42     24.63 o 
  -4   8  13      133.96      127.77     24.60 o 
  -3   8  13     3419.56     3645.99    190.71 o 
  -2   8  13       44.75       68.50     20.65 o 
  -1   8  13     1229.18     1324.98     74.14 o 
   0   8  13        2.55      -25.09     16.73 o 
   1   8  13     1671.87     2024.16    202.03 o 
   2   8  13        1.22       -6.49     21.38 o 
   3   8  13      895.53     1012.64     94.88 o 
   4   8  13       16.43       45.81     57.75 o 
   5   8  13       73.55       85.21     69.51 o 
   6   8  13        5.07      -21.87     68.48 o 
  -8   9  13        4.23       14.25     50.46 o 
  -7   9  13      399.54      430.59     67.99 o 
  -6   9  13       72.08      100.50     34.32 o 
  -5   9  13     2127.50     2215.06    126.97 o 
  -4   9  13       34.41       49.47     22.46 o 
  -3   9  13        4.20       25.54     19.62 o 
  -2   9  13       26.08       29.03     19.90 o 
  -1   9  13     4799.41     4830.88    269.62 o 
   0   9  13       23.81       37.91     21.15 o 
   1   9  13      623.58      638.72     51.30 o 
   2   9  13        4.87      -10.13     23.67 o 
   3   9  13      467.48      421.67     81.79 o 
   4   9  13      108.39      157.97     65.84 o 
   5   9  13      278.08      226.85     81.12 o 
   6   9  13        0.11      129.18    104.86 o 
  -8  10  13      233.37      234.23     64.70 o 
  -7  10  13      361.41      470.00     55.44 o 
  -6  10  13      139.53      144.84     42.55 o 
  -5  10  13       23.10       36.56     25.25 o 
  -4  10  13      533.72      496.05     60.37 o 
  -3  10  13     1093.90     1155.45     72.36 o 
  -2  10  13      474.93      409.70     37.58 o 
  -1  10  13       46.10       22.82     26.77 o 
   0  10  13        0.29       20.85     23.81 o 
   1  10  13      716.39      733.31     63.50 o 
   2  10  13      850.10      955.24     99.50 o 
   3  10  13      307.69      206.25     52.41 o 
   4  10  13      153.37      112.92     70.63 o 
   5  10  13       73.46      178.12     78.29 o 
   6  10  13       26.27      179.18    116.55 o 
  -7  11  13       16.10       32.99     41.99 o 
  -6  11  13      598.95      644.89     60.37 o 
  -5  11  13       60.18       14.27     25.87 o 
  -4  11  13     1005.11     1080.94    113.26 o 
  -3  11  13       34.79        7.91     21.84 o 
  -2  11  13       33.04       38.01     23.30 o 
  -1  11  13        0.63       52.43     25.27 o 
   0  11  13      458.15      486.18     51.83 o 
   1  11  13       72.97       57.04     28.99 o 
   2  11  13       21.76       21.58     34.00 o 
   3  11  13        6.27       38.23     35.15 o 
   4  11  13      649.41      663.57     85.88 o 
   5  11  13       40.80      107.98     76.67 o 
  -7  12  13       19.15       58.47     50.51 o 
  -6  12  13      342.41      394.29     90.52 o 
  -5  12  13       13.60      -29.16     28.79 o 
  -4  12  13      273.20      304.62     43.59 o 
  -3  12  13       17.00       25.33     25.95 o 
  -2  12  13      773.05      763.92     68.36 o 
  -1  12  13       19.30       68.91     29.72 o 
   0  12  13      188.06      162.40     37.13 o 
   1  12  13        0.24      -32.63     28.62 o 
   2  12  13      743.96      842.25     96.50 o 
   3  12  13       34.51       29.22     38.32 o 
   4  12  13       20.72        6.42     44.15 o 
   5  12  13       11.35      -57.34     85.15 o 
  -6  13  13      215.27      122.40     53.36 o 
  -5  13  13       39.31       24.95     35.45 o 
  -4  13  13      613.56      542.08     67.65 o 
  -3  13  13       33.09       17.00     27.72 o 
  -2  13  13        2.04       12.93     28.59 o 
  -1  13  13      491.69      450.46     53.26 o 
   0  13  13      850.95      901.22     88.53 o 
   1  13  13       89.05       68.94     35.42 o 
   2  13  13        0.07       61.73     38.71 o 
   3  13  13       18.61       95.90     58.16 o 
   4  13  13      308.11      298.87     73.89 o 
  -6  14  13      137.25      107.53     63.10 o 
  -5  14  13        0.48       38.06     47.28 o 
  -4  14  13       80.02       55.50     40.20 o 
  -3  14  13      185.22      206.80     47.54 o 
  -2  14  13      365.59      431.15     59.77 o 
  -1  14  13        1.33       37.24     32.15 o 
   0  14  13       72.41        4.43     33.59 o 
   1  14  13       93.62      155.37     41.58 o 
   2  14  13      269.86      227.29    134.02 o 
   3  14  13       31.84       43.96     43.21 o 
   4  14  13       17.02       19.87     54.60 o 
  -5  15  13      457.60      434.57     84.15 o 
  -4  15  13      142.52      189.45     48.99 o 
  -3  15  13       31.72      104.59     43.41 o 
  -2  15  13       58.68       13.82     38.31 o 
  -1  15  13      454.51      481.59     59.31 o 
   0  15  13      212.99      174.63     45.78 o 
   1  15  13      124.49      107.25     42.67 o 
   2  15  13        0.11       49.32     46.61 o 
   3  15  13       87.05       77.90     54.28 o 
  -4  16  13       13.45       12.23     52.29 o 
  -3  16  13      792.23      785.50     99.44 o 
  -2  16  13        0.17       -9.05     44.34 o 
  -1  16  13       81.86       68.22     40.00 o 
   0  16  13        7.93       59.43     45.58 o 
   1  16  13      281.54      286.10     58.38 o 
   2  16  13       17.19        4.44     47.46 o 
  -3  17  13        2.03      -18.73     50.88 o 
  -2  17  13        2.32       77.43     53.34 o 
  -1  17  13      234.19      257.31     94.66 o 
   0  17  13        0.76      -19.19     62.27 o 
   1  17  13       76.66      153.16     58.26 o 
  -8   0  14      202.54      233.98     71.07 o 
  -6   0  14      352.17      337.21     47.41 o 
  -4   0  14     4364.33     4391.64    284.15 o 
  -2   0  14     1112.56     1115.93    124.48 o 
   0   0  14     1368.98     1548.80     92.82 o 
   2   0  14     1642.02     1494.93    140.04 o 
   4   0  14       10.20      -41.55     57.51 o 
   6   0  14      385.33      697.70    181.23 o 
  -9   1  14       17.03       81.77    103.80 o 
  -8   1  14        6.33       49.87     30.90 o 
  -7   1  14       51.78      108.15     29.07 o 
  -6   1  14     1280.74     1395.02     76.26 o 
  -5   1  14      195.00      198.10     26.13 o 
  -4   1  14     2411.38     2468.57    127.25 o 
  -3   1  14        5.54        1.63     13.64 o 
  -2   1  14      394.92      404.72     33.25 o 
  -1   1  14      658.35      697.13     43.35 o 
   0   1  14     1587.76     1736.39     75.24 o 
   1   1  14       49.66       39.40     15.00 o 
   2   1  14       52.44       45.89     16.90 o 
   3   1  14      853.18      814.49     96.18 o 
   4   1  14      455.05      554.10     79.32 o 
   5   1  14      303.23      409.56     95.61 o 
   6   1  14        0.26       15.91     94.41 o 
   7   1  14        6.07        2.14     72.61 o 
  -9   2  14      294.70      379.59    103.54 o 
  -8   2  14      595.59      822.96     82.68 o 
  -7   2  14      854.87      949.22     81.26 o 
  -6   2  14       76.67       49.04     22.83 o 
  -5   2  14      533.34      515.80     39.30 o 
  -4   2  14      586.81      536.23     36.24 o 
  -3   2  14     2329.62     2402.69    103.04 o 
  -2   2  14      838.02      824.31     46.15 o 
  -1   2  14      339.50      381.05     25.64 o 
   0   2  14       15.92       13.22     14.25 o 
   1   2  14      293.73      287.34     34.36 o 
   2   2  14      302.89      297.82     35.78 o 
   3   2  14       70.76       99.39     46.22 o 
   4   2  14       11.09       50.59     38.36 o 
   5   2  14       81.42       62.40     44.82 o 
   6   2  14       40.97      -54.21     57.98 o 
   7   2  14      120.42      249.60     90.15 o 
  -9   3  14       93.71       76.99    115.49 o 
  -8   3  14       37.99        7.07     35.08 o 
  -7   3  14     1280.52     1290.92     87.83 o 
  -6   3  14       40.15       28.60     21.42 o 
  -5   3  14     5731.59     6030.60    262.36 o 
  -4   3  14       59.14       38.42     21.55 o 
  -3   3  14        2.81        9.76     13.47 o 
  -2   3  14      374.73      406.62     28.02 o 
  -1   3  14     3915.18     4243.18    167.89 o 
   0   3  14     1036.54     1291.63     89.40 o 
   1   3  14      508.00      546.12     68.22 o 
   2   3  14       19.59       11.75     16.95 o 
   3   3  14      816.76      927.93     88.25 o 
   4   3  14      169.13      237.87     56.25 o 
   5   3  14      494.95      460.10    108.47 o 
   6   3  14       48.61     -104.59    135.87 o 
   7   3  14       35.68       25.09    104.86 o 
  -9   4  14      358.39      328.76    101.04 o 
  -8   4  14       17.74       11.31     35.58 o 
  -7   4  14      873.11      894.57     68.77 o 
  -6   4  14      117.88       84.64     25.74 o 
  -5   4  14       52.64       23.38     20.68 o 
  -4   4  14      131.82      136.52     21.36 o 
  -3   4  14     1939.80     1897.45    119.71 o 
  -2   4  14      141.02       79.60     16.89 o 
  -1   4  14       20.63       16.57     13.71 o 
   0   4  14       34.31       30.00     15.77 o 
   1   4  14     2441.27     2548.48    129.64 o 
   2   4  14        2.24       -2.80     17.00 o 
   3   4  14      910.26     1049.15    116.77 o 
   4   4  14        6.62       24.41     38.76 o 
   5   4  14      248.55      137.16     67.91 o 
   6   4  14        3.39      -81.56     62.35 o 
  -9   5  14      252.76       91.31     89.81 o 
  -8   5  14        5.85       28.89     36.91 o 
  -7   5  14      642.75      603.72     71.27 o 
  -6   5  14       22.30       41.97     25.42 o 
  -5   5  14     2290.66     2182.88    154.39 o 
  -4   5  14      184.62      203.66     26.50 o 
  -3   5  14        0.29        3.44     15.57 o 
  -2   5  14       16.13        6.72     14.15 o 
  -1   5  14     3893.76     4100.28    180.92 o 
   0   5  14      430.44      531.61     34.38 o 
   1   5  14      187.24      183.37     27.32 o 
   2   5  14       82.10      107.83     28.73 o 
   3   5  14     1397.70     1442.66    192.45 o 
   4   5  14      146.03      208.46     80.55 o 
   5   5  14      399.78      513.44    106.53 o 
   6   5  14        3.03      -90.82     76.62 o 
  -8   6  14      266.13      273.44     67.00 o 
  -7   6  14      644.33      761.95     88.35 o 
  -6   6  14      126.22      105.28     30.30 o 
  -5   6  14       48.08       14.72     24.13 o 
  -4   6  14      359.98      266.21     30.66 o 
  -3   6  14     1786.80     1897.20     92.25 o 
  -2   6  14      647.55      665.46     47.57 o 
  -1   6  14     1479.14     1428.04     85.08 o 
   0   6  14        4.46       -0.76     15.44 o 
   1   6  14     1229.32     1506.70    106.08 o 
   2   6  14      638.32      706.64     81.24 o 
   3   6  14      909.80      791.24    125.61 o 
   4   6  14       79.10       58.55     63.27 o 
   5   6  14       95.59      140.41     97.48 o 
   6   6  14       43.24      148.48     78.95 o 
  -8   7  14       47.35       -9.43     42.34 o 
  -7   7  14       87.35      104.28     36.28 o 
  -6   7  14     1039.42     1167.47     81.79 o 
  -5   7  14      220.49      182.82     29.23 o 
  -4   7  14      856.89      783.37     53.83 o 
  -3   7  14      154.45      167.20     23.63 o 
  -2   7  14      728.15      751.00     68.65 o 
  -1   7  14      607.14      580.29     57.26 o 
   0   7  14     1034.58     1139.60     70.89 o 
   1   7  14        4.90        6.88     17.03 o 
   2   7  14        0.93       -9.29     23.33 o 
   3   7  14      240.09      174.84     62.01 o 
   4   7  14      329.45      407.64     93.97 o 
   5   7  14      168.20      107.11     69.96 o 
   6   7  14        6.52      -29.68     66.00 o 
  -8   8  14      367.47      392.50     68.81 o 
  -7   8  14       39.72       49.20     33.22 o 
  -6   8  14        8.66        7.55     27.28 o 
  -5   8  14        6.19       -6.63     22.75 o 
  -4   8  14     2303.41     2693.82    146.03 o 
  -3   8  14      302.00      228.84     36.05 o 
  -2   8  14      467.73      457.87     40.90 o 
  -1   8  14       54.02       33.72     19.35 o 
   0   8  14     1503.92     1409.22     89.04 o 
   1   8  14       29.84       36.26     23.60 o 
   2   8  14     1358.91     1664.21    130.87 o 
   3   8  14       66.40        2.33     32.16 o 
   4   8  14        8.42       40.26     59.07 o 
   5   8  14        0.92      -27.26     98.89 o 
   6   8  14      195.22      193.00    117.41 o 
  -8   9  14        0.80       45.42     45.48 o 
  -7   9  14       84.89      138.47     43.27 o 
  -6   9  14      865.42      959.35     96.31 o 
  -5   9  14       62.29       35.69     25.82 o 
  -4   9  14      634.26      545.55     44.64 o 
  -3   9  14      254.66      223.33     29.18 o 
  -2   9  14      133.53      121.19     23.19 o 
  -1   9  14     1104.21     1211.81     82.34 o 
   0   9  14     1421.25     1386.00     89.80 o 
   1   9  14       41.75       42.55     21.17 o 
   2   9  14        1.42       -0.31     28.84 o 
   3   9  14      149.31      231.14     48.40 o 
   4   9  14      343.11      331.06     89.31 o 
   5   9  14       50.30       66.37     70.08 o 
  -7  10  14      262.18      213.81     67.91 o 
  -6  10  14      103.78       82.57     35.35 o 
  -5  10  14        3.25       -1.66     25.07 o 
  -4  10  14      742.62      708.44     60.77 o 
  -3  10  14     1139.82     1151.30     72.12 o 
  -2  10  14     1816.62     1897.78    111.04 o 
  -1  10  14      341.45      188.35     46.87 o 
   0  10  14        0.29      -31.29     20.86 o 
   1  10  14      125.54      151.01     29.24 o 
   2  10  14      446.45      597.39    214.70 o 
   3  10  14      185.07      114.50     36.67 o 
   4  10  14        6.03      -33.75     56.57 o 
   5  10  14       49.46       53.69     73.93 o 
  -7  11  14      239.03      170.76     49.62 o 
  -6  11  14       38.96       18.60     31.31 o 
  -5  11  14      927.92      748.15     63.52 o 
  -4  11  14       47.61       17.51     25.06 o 
  -3  11  14       52.38       66.74     25.78 o 
  -2  11  14      186.42      145.69     42.76 o 
  -1  11  14     1151.64     1086.70     82.16 o 
   0  11  14      166.62      174.72     34.79 o 
   1  11  14       25.27       21.50     26.18 o 
   2  11  14        4.51       14.81     34.50 o 
   3  11  14      480.50      613.02     78.17 o 
   4  11  14       68.27       40.83     42.44 o 
   5  11  14      213.48      267.49    125.43 o 
  -7  12  14      347.30      469.90     74.47 o 
  -6  12  14       22.13        8.57     39.48 o 
  -5  12  14       74.69       92.66     30.78 o 
  -4  12  14        6.34        0.97     26.43 o 
  -3  12  14     1072.43     1219.03     84.97 o 
  -2  12  14       23.01       37.87     26.24 o 
  -1  12  14      217.50      162.23     33.52 o 
   0  12  14       19.63       -1.18     29.01 o 
   1  12  14      528.23      323.73     49.14 o 
   2  12  14       11.07      -29.21     35.76 o 
   3  12  14      220.72      285.22     54.40 o 
   4  12  14        9.57      -32.10     42.84 o 
  -6  13  14       19.94       18.80     48.06 o 
  -5  13  14      629.66      561.03     86.25 o 
  -4  13  14       10.97       13.00     33.40 o 
  -3  13  14        3.59       -2.35     29.33 o 
  -2  13  14       51.00       76.23     30.43 o 
  -1  13  14      319.35      396.43     51.14 o 
   0  13  14       33.63        0.70     33.43 o 
   1  13  14       88.26       77.14     51.21 o 
   2  13  14        4.03      -13.19     38.05 o 
   3  13  14      157.91      136.26     47.90 o 
   4  13  14       21.99       40.25     55.56 o 
  -5  14  14       19.21      -36.51     45.71 o 
  -4  14  14      174.27      118.67     45.54 o 
  -3  14  14      554.73      584.04     82.10 o 
  -2  14  14      289.86      256.89     42.44 o 
  -1  14  14       80.72      105.81     38.60 o 
   0  14  14        4.27      -31.24     34.36 o 
   1  14  14      137.34       94.49     39.95 o 
   2  14  14       45.57       39.84     42.17 o 
   3  14  14       38.76       36.17     45.78 o 
  -5  15  14       43.78       95.06     56.54 o 
  -4  15  14      170.65      120.59     54.61 o 
  -3  15  14        5.28       51.92     42.69 o 
  -2  15  14       65.11       65.99     34.25 o 
  -1  15  14      126.05      122.45     57.96 o 
   0  15  14      201.95      186.93     50.00 o 
   1  15  14       22.19       -1.78     36.72 o 
   2  15  14        0.54       41.24     44.27 o 
  -4  16  14      276.45      240.10     66.07 o 
  -3  16  14        8.74      -13.72     46.91 o 
  -2  16  14      215.03      281.44     66.35 o 
  -1  16  14        0.64       33.34     37.46 o 
   0  16  14      201.61       58.09     45.79 o 
   1  16  14        3.77       31.24     51.63 o 
  -1  17  14       13.51      101.61     54.93 o 
  -9   0  15      414.46      490.62    169.28 o 
  -7   0  15       79.77      149.26     44.56 o 
  -5   0  15      541.62      582.11     72.70 o 
  -3   0  15     4153.59     4139.34    258.98 o 
  -1   0  15       51.86       29.48     19.91 o 
   1   0  15     1153.31     1160.87     80.59 o 
   3   0  15      234.08      200.17     88.48 o 
   5   0  15       12.40       69.28     84.81 o 
  -9   1  15       71.57       56.65     84.44 o 
  -8   1  15       47.19       51.29     31.21 o 
  -7   1  15      657.46      601.01     52.33 o 
  -6   1  15      862.79      835.38     78.48 o 
  -5   1  15     1829.77     1785.28     89.87 o 
  -4   1  15      184.93      141.57     22.11 o 
  -3   1  15      246.60      234.35     24.09 o 
  -2   1  15     1125.04     1136.43     58.85 o 
  -1   1  15     5765.56     6075.55    250.41 o 
   0   1  15      872.13      930.98     46.53 o 
   1   1  15      182.06      185.98     25.68 o 
   2   1  15       19.59       -4.00     19.00 o 
   3   1  15      772.09      800.15    198.41 o 
   4   1  15      432.72      498.23    140.58 o 
   5   1  15      173.66      160.23     70.17 o 
   6   1  15        6.68       10.79     66.26 o 
  -9   2  15      139.00      205.24     90.59 o 
  -8   2  15      478.92      550.84     58.30 o 
  -7   2  15      378.27      319.97     41.45 o 
  -6   2  15        7.35       13.74     24.31 o 
  -5   2  15      346.63      337.95     32.64 o 
  -4   2  15     2133.88     2195.13    101.80 o 
  -3   2  15     1559.91     1511.60     71.98 o 
  -2   2  15      380.70      347.66     34.71 o 
  -1   2  15      125.36      130.88     17.37 o 
   0   2  15      209.98      144.52     22.08 o 
   1   2  15     1098.17     1064.16     61.60 o 
   2   2  15      593.08      624.96     49.77 o 
   3   2  15      554.84      524.07     75.32 o 
   4   2  15      155.83      107.90     47.21 o 
   5   2  15      171.36      165.77     57.91 o 
   6   2  15      212.18      127.14     79.87 o 
  -9   3  15       53.03       34.70     81.50 o 
  -8   3  15       22.99       42.47     37.33 o 
  -7   3  15      211.44      191.71     58.64 o 
  -6   3  15     1920.70     1752.81    106.69 o 
  -5   3  15      517.55      412.02     36.23 o 
  -4   3  15     1800.75     1785.26     90.02 o 
  -3   3  15       16.78       -1.44     14.59 o 
  -2   3  15      426.99      429.83     36.76 o 
  -1   3  15        6.46      -14.09     13.56 o 
   0   3  15     1307.33     1534.07    105.37 o 
   1   3  15        5.95      -16.89     17.10 o 
   2   3  15      171.52      124.74     28.66 o 
   3   3  15      342.71      419.84     58.54 o 
   4   3  15      370.83      425.14     72.87 o 
   5   3  15      107.24      152.84     55.95 o 
   6   3  15        4.18      -41.65     70.35 o 
  -8   4  15      651.99      693.76     70.19 o 
  -7   4  15      106.02       73.67     31.23 o 
  -6   4  15       54.91       37.54     26.02 o 
  -5   4  15      106.45       57.54     29.22 o 
  -4   4  15     1766.51     1918.09     92.32 o 
  -3   4  15       29.42       24.22     16.26 o 
  -2   4  15      994.04     1038.38     65.30 o 
  -1   4  15      121.65      111.79     17.18 o 
   0   4  15     1324.56     1317.67     72.32 o 
   1   4  15       90.15       88.56     21.06 o 
   2   4  15     1207.89     1185.64     92.73 o 
   3   4  15       65.06       16.97     49.19 o 
   4   4  15        0.06       60.87    112.33 o 
   5   4  15        0.06       85.56     77.69 o 
   6   4  15      231.24      237.59    157.30 o 
  -8   5  15        5.33      -14.95     36.16 o 
  -7   5  15       67.52       73.70     32.10 o 
  -6   5  15     1187.27     1215.53     97.64 o 
  -5   5  15       29.76       52.40     22.50 o 
  -4   5  15      645.08      561.85     44.28 o 
  -3   5  15      207.22      164.17     40.97 o 
  -2   5  15      458.56      420.97     39.62 o 
  -1   5  15      878.46      967.07     52.60 o 
   0   5  15      665.24      724.78     43.92 o 
   1   5  15       46.20       29.20     19.91 o 
   2   5  15       32.04      -11.86     32.55 o 
   3   5  15      128.82       59.39     57.90 o 
   4   5  15      499.60      586.14    131.40 o 
   5   5  15       18.49      -32.02     57.03 o 
   6   5  15       40.80      -13.33     67.50 o 
  -8   6  15      571.45      571.80     75.66 o 
  -7   6  15      282.32      224.13     39.77 o 
  -6   6  15       30.65       29.35     27.80 o 
  -5   6  15       14.31       16.77     22.60 o 
  -4   6  15      985.52      980.53     64.77 o 
  -3   6  15      719.37      727.99     70.81 o 
  -2   6  15      717.39      697.18     43.73 o 
  -1   6  15      180.81      170.14     28.77 o 
   0   6  15      402.33      373.61     34.32 o 
   1   6  15      206.72      229.50     26.38 o 
   2   6  15      347.59      332.98     39.97 o 
   3   6  15       41.41       12.71     54.22 o 
   4   6  15        8.16       -1.96     55.17 o 
   5   6  15       71.59       89.35     70.09 o 
   6   6  15      142.03       99.23    105.63 o 
  -8   7  15        0.00      -53.00     37.49 o 
  -7   7  15      476.62      463.22     52.42 o 
  -6   7  15       19.01       85.87     30.61 o 
  -5   7  15     1033.50     1265.94     89.30 o 
  -4   7  15        2.47       -0.38     21.45 o 
  -3   7  15      268.77      249.43     28.58 o 
  -2   7  15     1051.96     1030.08     84.08 o 
  -1   7  15     1568.69     1636.86     90.46 o 
   0   7  15     1004.92     1104.64     84.49 o 
   1   7  15      137.74      161.68     24.45 o 
   2   7  15       57.70       26.54     24.36 o 
   3   7  15      410.16      716.54    123.47 o 
   4   7  15      152.37      219.14     76.34 o 
   5   7  15      162.64      222.35     83.51 o 
  -8   8  15        7.41        6.95     50.10 o 
  -7   8  15      229.27      202.19     43.13 o 
  -6   8  15        6.05       -0.28     27.63 o 
  -5   8  15      527.80      558.80     48.82 o 
  -4   8  15        4.39      -21.88     21.63 o 
  -3   8  15     2254.42     2677.29    137.14 o 
  -2   8  15       42.37       45.17     20.50 o 
  -1   8  15      220.12      277.98     40.00 o 
   0   8  15       78.66       77.30     23.33 o 
   1   8  15     1492.93     1440.32     86.12 o 
   2   8  15       47.65       22.64     27.43 o 
   3   8  15     1002.55      986.43    148.73 o 
   4   8  15        0.72      -15.07     60.41 o 
   5   8  15       77.83       48.69     73.21 o 
  -7   9  15      380.82      393.34     68.15 o 
  -6   9  15      216.07      218.85     39.92 o 
  -5   9  15      918.75      811.69     59.30 o 
  -4   9  15      199.67      178.60     30.11 o 
  -3   9  15       99.94       93.01     28.28 o 
  -2   9  15      269.45      264.30     31.74 o 
  -1   9  15      707.95      736.76     55.58 o 
   0   9  15      204.23      180.29     29.34 o 
   1   9  15      117.95       75.63     24.77 o 
   2   9  15      290.67      359.39     54.07 o 
   3   9  15      307.72      258.86     49.85 o 
   4   9  15      116.16      -18.68     61.84 o 
   5   9  15      124.25      144.90     82.63 o 
  -7  10  15      161.47      173.59     48.66 o 
  -6  10  15       25.35      -14.04     31.79 o 
  -5  10  15      178.48      156.68     38.02 o 
  -4  10  15      621.74      515.45     52.32 o 
  -3  10  15     1295.15     1476.25    112.74 o 
  -2  10  15      761.29      774.16     69.35 o 
  -1  10  15      353.46      292.07     62.13 o 
   0  10  15      235.59      169.29     45.94 o 
   1  10  15      263.48      295.30     73.11 o 
   2  10  15      145.69      106.81     37.85 o 
   3  10  15       87.68      130.58     43.76 o 
   4  10  15        2.38      -10.45     66.56 o 
   5  10  15       29.69       71.33     86.86 o 
  -7  11  15       19.79       46.25     44.52 o 
  -6  11  15      354.69      303.24     45.78 o 
  -5  11  15      197.72      130.78     31.89 o 
  -4  11  15      161.98      146.16     30.60 o 
  -3  11  15        7.13       -4.22     24.52 o 
  -2  11  15      655.59      771.11     59.19 o 
  -1  11  15      597.15      648.92     70.32 o 
   0  11  15      398.80      375.05     51.12 o 
   1  11  15        8.20      -13.02     26.96 o 
   2  11  15       43.66       37.27     36.05 o 
   3  11  15       52.35       60.74     42.43 o 
   4  11  15      267.42      326.35    101.62 o 
  -6  12  15       25.14       49.33     41.07 o 
  -5  12  15        8.46       10.69     33.89 o 
  -4  12  15      652.80      683.39     94.48 o 
  -3  12  15       53.24       24.71     27.19 o 
  -2  12  15      252.91      283.80     79.40 o 
  -1  12  15        0.37      -40.38     32.46 o 
   0  12  15      209.76      169.23     38.85 o 
   1  12  15        1.15      -10.27     29.76 o 
   2  12  15      442.57      582.11     77.28 o 
   3  12  15        1.06       11.25     41.68 o 
   4  12  15        2.96       16.98    101.62 o 
  -6  13  15      591.07      605.96     98.48 o 
  -5  13  15       13.00       32.50     41.35 o 
  -4  13  15      345.40      192.14     43.14 o 
  -3  13  15       14.65       32.09     31.26 o 
  -2  13  15       25.42       38.45     30.99 o 
  -1  13  15       52.22       63.43     34.11 o 
   0  13  15      345.55      414.74     60.31 o 
   1  13  15       20.75      -10.04     36.49 o 
   2  13  15       10.64       28.54     42.39 o 
   3  13  15       10.18       22.89     71.84 o 
  -5  14  15       19.63       48.68     46.03 o 
  -4  14  15      255.23      244.19     59.63 o 
  -3  14  15      392.70      411.14     52.85 o 
  -2  14  15       61.67       34.53     34.67 o 
  -1  14  15       62.81      -12.82     35.06 o 
   0  14  15       97.75      139.11     44.52 o 
   1  14  15       39.86       48.61     38.78 o 
   2  14  15      219.40      199.25     55.13 o 
  -4  15  15        1.38       43.62     43.42 o 
  -3  15  15        9.33       41.22     42.13 o 
  -2  15  15      115.03      114.21     59.55 o 
  -1  15  15      471.19      451.88     60.25 o 
   0  15  15       91.39       63.74     44.47 o 
   1  15  15       12.79       44.50     42.70 o 
  -2  16  15        0.02       18.81     42.60 o 
  -1  16  15       23.40       12.73     40.50 o 
   0  16  15       19.23       61.11     45.85 o 
  -8   0  16      737.18      875.89    119.63 o 
  -6   0  16       33.36       46.23     36.98 o 
  -4   0  16     2589.36     2601.23    178.13 o 
  -2   0  16      994.51      908.77     70.70 o 
   0   0  16      619.84      595.53     65.64 o 
   2   0  16      740.23      676.46    109.25 o 
   4   0  16        0.41      -56.23     67.66 o 
   6   0  16      242.79       46.50    108.45 o 
  -8   1  16       16.86      -22.07     30.70 o 
  -7   1  16      249.67      226.48     35.92 o 
  -6   1  16      936.88      850.06     78.69 o 
  -5   1  16      540.07      565.35     52.06 o 
  -4   1  16       16.57       17.54     17.85 o 
  -3   1  16      293.74      249.52     25.82 o 
  -2   1  16     3381.71     3490.65    150.28 o 
  -1   1  16     1019.80     1129.26     57.86 o 
   0   1  16     2358.90     2411.79    103.73 o 
   1   1  16       44.57       14.53     20.33 o 
   2   1  16       36.26       10.71     27.15 o 
   3   1  16      123.75      185.70     49.61 o 
   4   1  16      504.23      492.42    166.17 o 
   5   1  16       78.21      153.45    136.99 o 
   6   1  16        5.27        9.82     71.13 o 
  -8   2  16      214.48      233.27     41.41 o 
  -7   2  16       13.24       24.71     29.64 o 
  -6   2  16       28.03       43.19     25.65 o 
  -5   2  16      188.91       86.03     27.16 o 
  -4   2  16     1387.81     1340.76     69.32 o 
  -3   2  16      393.37      401.68     31.67 o 
  -2   2  16      689.87      623.96     37.20 o 
  -1   2  16       29.37       14.29     14.10 o 
   0   2  16      179.80      107.16     22.51 o 
   1   2  16      899.22      808.64     61.37 o 
   2   2  16      423.94      430.68     82.69 o 
   3   2  16      247.82      254.27     49.11 o 
   4   2  16        7.88        6.62     39.71 o 
   5   2  16      102.94      147.36     56.31 o 
   6   2  16       93.00      212.93    138.95 o 
  -8   3  16        3.55        7.74     33.40 o 
  -7   3  16     1291.03     1225.95     92.76 o 
  -6   3  16      103.32      152.31     32.31 o 
  -5   3  16     2206.98     2232.12    127.67 o 
  -4   3  16       95.04      119.73     24.81 o 
  -3   3  16      427.41      388.08     34.72 o 
  -2   3  16       55.60       75.66     17.78 o 
  -1   3  16     2751.40     2869.66    126.91 o 
   0   3  16      121.53      104.53     21.84 o 
   1   3  16        0.92        7.68     18.06 o 
   2   3  16        1.10       32.31     28.00 o 
   3   3  16      959.81     1226.54    198.88 o 
   4   3  16       30.61       28.57     43.00 o 
   5   3  16      104.09      108.74     72.95 o 
   6   3  16        2.49       36.26    118.00 o 
  -8   4  16       13.76       39.41     38.08 o 
  -7   4  16      315.14      377.14     46.83 o 
  -6   4  16       69.24       18.87     27.20 o 
  -5   4  16      321.73      301.14     39.99 o 
  -4   4  16        2.05      -12.52     19.14 o 
  -3   4  16     2087.74     2139.02    100.65 o 
  -2   4  16        0.03      -12.54     15.10 o 
  -1   4  16       71.19       24.86     16.38 o 
   0   4  16        1.36       -3.59     17.68 o 
   1   4  16     1435.05     1503.07     86.81 o 
   2   4  16        0.48      -23.99     28.38 o 
   3   4  16      219.21      184.62     66.83 o 
   4   4  16        3.80     -107.98     81.53 o 
   5   4  16      233.20      216.73     82.73 o 
   6   4  16        0.05       84.13    116.04 o 
  -8   5  16        0.17        3.76     38.02 o 
  -7   5  16      771.77      616.10     59.97 o 
  -6   5  16      315.45      308.84     44.61 o 
  -5   5  16     1749.82     1809.49    102.30 o 
  -4   5  16        7.93        0.55     20.00 o 
  -3   5  16       35.94       35.08     18.18 o 
  -2   5  16      725.73      670.23     42.59 o 
  -1   5  16     1712.53     1718.51     83.03 o 
   0   5  16      215.46      161.75     25.53 o 
   1   5  16        1.17      -11.76     21.09 o 
   2   5  16       24.72       45.31     41.84 o 
   3   5  16      649.11      604.89    108.81 o 
   4   5  16       78.99       70.47     63.98 o 
   5   5  16      134.75      135.58     80.06 o 
  -8   6  16      174.96      188.42     54.73 o 
  -7   6  16      281.23      267.89     44.92 o 
  -6   6  16        2.97       37.28     29.54 o 
  -5   6  16      629.89      604.53     49.87 o 
  -4   6  16      917.02      950.03     89.03 o 
  -3   6  16     1326.18     1289.44     78.05 o 
  -2   6  16      325.03      314.42     35.16 o 
  -1   6  16       11.73       30.28     18.83 o 
   0   6  16      148.61      120.89     27.59 o 
   1   6  16      664.70      872.17     69.83 o 
   2   6  16      260.68      325.80    106.14 o 
   3   6  16       83.15       34.08     53.70 o 
   4   6  16        9.77       34.98     63.03 o 
   5   6  16       95.44       78.11     80.38 o 
  -8   7  16       30.39       37.66     41.78 o 
  -7   7  16       14.56        4.60     33.00 o 
  -6   7  16      491.63      575.78     59.59 o 
  -5   7  16        1.68        3.25     23.52 o 
  -4   7  16      200.88      158.91     28.99 o 
  -3   7  16       79.22       30.35     21.44 o 
  -2   7  16      874.58      907.10     79.64 o 
  -1   7  16        1.80        2.21     18.56 o 
   0   7  16      709.25      757.35     61.15 o 
   1   7  16        0.26       11.45     17.76 o 
   2   7  16      191.60      207.85     35.51 o 
   3   7  16       48.44       46.41     58.98 o 
   4   7  16      357.48      466.17    103.85 o 
   5   7  16       50.99       80.57     73.84 o 
  -7   8  16        0.69        7.81     36.27 o 
  -6   8  16        2.91       28.05     28.91 o 
  -5   8  16        0.89        0.38     24.91 o 
  -4   8  16     1342.63     1352.71    103.64 o 
  -3   8  16       84.71       36.57     22.61 o 
  -2   8  16     1156.44     1307.54     78.27 o 
  -1   8  16        1.55        4.76     20.40 o 
   0   8  16      496.59      497.39     43.79 o 
   1   8  16       17.51       13.37     21.90 o 
   2   8  16      957.17     1076.17     93.28 o 
   3   8  16        1.28      -16.83     59.47 o 
   4   8  16        3.53      -46.34     59.01 o 
   5   8  16        0.01      116.13    116.47 o 
  -7   9  16       67.40       45.50     37.83 o 
  -6   9  16      588.79      539.43     71.88 o 
  -5   9  16       11.04        8.11     26.34 o 
  -4   9  16      123.46      117.88     27.94 o 
  -3   9  16       86.55       76.33     31.05 o 
  -2   9  16      622.11      694.30     87.56 o 
  -1   9  16        5.85       44.77     24.36 o 
   0   9  16      625.89      676.07     64.36 o 
   1   9  16        0.02      -10.90     21.94 o 
   2   9  16       21.03       10.56     29.64 o 
   3   9  16        3.77       64.60     64.06 o 
   4   9  16      260.27      181.77     81.04 o 
  -7  10  16       99.16      163.08     48.87 o 
  -6  10  16        0.29        8.43     31.34 o 
  -5  10  16      155.49      108.80     37.32 o 
  -4  10  16      797.33      807.79     59.48 o 
  -3  10  16      395.28      347.82     39.13 o 
  -2  10  16       59.13       45.74     36.09 o 
  -1  10  16        1.08       20.76     28.20 o 
   0  10  16      273.51      314.35     42.87 o 
   1  10  16      205.07      240.33     40.06 o 
   2  10  16      262.74      251.54     72.48 o 
   3  10  16        0.29       14.13     38.16 o 
   4  10  16        0.62       74.72     74.79 o 
  -6  11  16       62.87      112.50     41.79 o 
  -5  11  16      194.53       84.42     36.63 o 
  -4  11  16       28.27       35.44     27.14 o 
  -3  11  16      148.20      112.76     31.03 o 
  -2  11  16        1.31      -20.44     23.43 o 
  -1  11  16     1304.14     1425.15    120.59 o 
   0  11  16      109.11       80.82     33.73 o 
   1  11  16       38.59       30.85     29.28 o 
   2  11  16        0.98       18.40     34.05 o 
   3  11  16      175.10      217.45     54.09 o 
   4  11  16       45.50      231.91    113.40 o 
  -6  12  16        1.66        1.28     43.87 o 
  -5  12  16      280.64      402.06     54.00 o 
  -4  12  16       10.34       45.57     31.12 o 
  -3  12  16      926.71     1004.85     75.18 o 
  -2  12  16       79.59      102.62     31.86 o 
  -1  12  16        0.31        0.48     29.55 o 
   0  12  16        0.04        3.59     33.27 o 
   1  12  16      406.34      448.21     61.03 o 
   2  12  16        9.65       56.20     42.77 o 
   3  12  16       85.47       85.72     49.14 o 
  -5  13  16      377.63      451.67     63.26 o 
  -4  13  16       15.74       -1.22     30.88 o 
  -3  13  16       66.80       45.88     32.41 o 
  -2  13  16        3.67        9.85     30.34 o 
  -1  13  16      306.84      386.55     53.61 o 
   0  13  16        2.10       -8.59     34.48 o 
   1  13  16       32.26       49.74     37.75 o 
   2  13  16       14.69       19.46     43.49 o 
  -4  14  16      215.11      289.79     72.06 o 
  -3  14  16      177.88      129.44     49.54 o 
  -2  14  16      222.28      205.82     44.15 o 
  -1  14  16        1.10       -4.77     33.27 o 
   0  14  16       61.83       49.56     41.29 o 
   1  14  16      180.44      215.38     51.13 o 
  -3  15  16        9.44        5.52     48.97 o 
  -2  15  16      160.37      161.69     52.75 o 
  -1  15  16      150.98      153.53     54.67 o 
   0  15  16      178.58      197.55     67.45 o 
  -7   0  17        7.15       72.24     41.77 o 
  -5   0  17     1263.13     1223.77    127.34 o 
  -3   0  17      703.51      658.87     59.60 o 
  -1   0  17      127.67       76.04     25.55 o 
   1   0  17     3445.45     3945.66    265.64 o 
   3   0  17       58.24       -5.46     70.39 o 
   5   0  17      785.77     1694.21    320.91 o 
  -8   1  17       11.67       32.18     33.57 o 
  -7   1  17     1122.48     1085.15     74.91 o 
  -6   1  17       73.53       91.03     29.40 o 
  -5   1  17      563.12      594.51     55.85 o 
  -4   1  17        4.11       -5.53     19.12 o 
  -3   1  17     2182.29     2476.87    116.05 o 
  -2   1  17      627.97      650.63     54.42 o 
  -1   1  17     4144.75     4413.68    185.65 o 
   0   1  17       66.61       25.90     15.80 o 
   1   1  17       33.13       32.41     22.13 o 
   2   1  17       11.48        2.15     30.64 o 
   3   1  17      853.87      740.55     99.25 o 
   4   1  17      115.73       70.10     60.80 o 
   5   1  17       52.10       43.54     68.94 o 
  -8   2  17      153.71      101.82     37.03 o 
  -7   2  17      260.64      284.24     55.26 o 
  -6   2  17        4.61       16.16     27.12 o 
  -5   2  17      514.71      486.51     46.70 o 
  -4   2  17      707.90      709.94     49.98 o 
  -3   2  17     1710.62     1702.30     89.59 o 
  -2   2  17       86.13       66.05     18.09 o 
  -1   2  17        1.55       10.78     15.41 o 
   0   2  17      477.20      512.62     42.85 o 
   1   2  17      248.72      291.44     34.44 o 
   2   2  17      251.92      308.24     52.15 o 
   3   2  17       52.79       30.96     45.13 o 
   4   2  17       30.12       36.76     46.48 o 
   5   2  17       60.66       41.94     66.81 o 
  -8   3  17       87.74       75.72     37.84 o 
  -7   3  17       47.23       68.36     33.00 o 
  -6   3  17      595.53      766.57     71.67 o 
  -5   3  17      435.95      403.19     39.97 o 
  -4   3  17      100.25      103.03     24.33 o 
  -3   3  17        3.55      -26.12     18.89 o 
  -2   3  17     1030.18     1115.27     57.64 o 
  -1   3  17      297.95      332.60     31.08 o 
   0   3  17      340.41      335.83     37.91 o 
   1   3  17        4.21       -6.66     19.53 o 
   2   3  17      333.28      323.11    102.35 o 
   3   3  17      104.83       41.71     44.90 o 
   4   3  17      222.88      104.57     53.03 o 
   5   3  17       37.62       81.94     73.64 o 
  -8   4  17      417.81      596.45     71.45 o 
  -7   4  17       25.30       55.63     32.43 o 
  -6   4  17       70.75       73.42     29.80 o 
  -5   4  17        2.29        2.84     22.57 o 
  -4   4  17     1617.38     1571.16    101.41 o 
  -3   4  17       29.89       15.48     19.24 o 
  -2   4  17      520.29      499.46     38.24 o 
  -1   4  17       18.89        1.86     16.71 o 
   0   4  17      726.41      826.07     62.10 o 
   1   4  17        1.26       -3.54     20.70 o 
   2   4  17      823.82      875.80    177.49 o 
   3   4  17        0.79       24.56     56.62 o 
   4   4  17       10.12      128.83     69.32 o 
   5   4  17        4.51      -27.90     79.95 o 
  -8   5  17       39.70       39.17     40.67 o 
  -7   5  17       86.85       20.63     32.37 o 
  -6   5  17      817.85      883.60     74.79 o 
  -5   5  17       22.94      -26.06     22.46 o 
  -4   5  17       91.61       62.43     24.21 o 
  -3   5  17      787.75      639.50     64.42 o 
  -2   5  17      167.98      174.01     25.88 o 
  -1   5  17     1001.96     1076.62     57.60 o 
   0   5  17      420.88      398.84     45.12 o 
   1   5  17      107.78       88.73     27.93 o 
   2   5  17       34.98       97.65     54.53 o 
   3   5  17       53.66       58.41     69.03 o 
   4   5  17      250.24      125.13     73.20 o 
   5   5  17       14.41      -26.16     81.44 o 
  -7   6  17       84.28       61.39     41.46 o 
  -6   6  17        3.91      -29.63     26.79 o 
  -5   6  17      173.78      132.94     30.07 o 
  -4   6  17      640.19      710.62     61.72 o 
  -3   6  17      789.92      725.84     53.30 o 
  -2   6  17      183.94      132.69     29.05 o 
  -1   6  17       20.90       21.78     18.29 o 
   0   6  17      133.18      114.87     24.51 o 
   1   6  17      317.29      244.17     43.56 o 
   2   6  17      250.31      264.90     59.28 o 
   3   6  17       21.26        4.45     58.05 o 
   4   6  17       30.01      108.44    111.95 o 
   5   6  17      104.91       76.96    107.08 o 
  -7   7  17      481.52      413.56     64.67 o 
  -6   7  17        3.39       22.75     30.61 o 
  -5   7  17      447.20      429.60     50.68 o 
  -4   7  17       67.49       53.99     25.69 o 
  -3   7  17      479.37      467.95     54.06 o 
  -2   7  17      129.85       89.63     23.75 o 
  -1   7  17     2111.84     2216.16    136.31 o 
   0   7  17       89.73       98.92     22.99 o 
   1   7  17        9.71       22.41     30.23 o 
   2   7  17        4.31       33.02     44.33 o 
   3   7  17      332.76      398.34     97.16 o 
   4   7  17       43.92        9.34     78.03 o 
  -7   8  17       36.30      -33.33     51.42 o 
  -6   8  17        0.05      -36.98     29.74 o 
  -5   8  17      783.29      832.83     65.52 o 
  -4   8  17        0.44       -1.41     23.71 o 
  -3   8  17      753.86      748.09     55.60 o 
  -2   8  17        1.01      -30.23     20.57 o 
  -1   8  17      677.72      614.93     55.31 o 
   0   8  17       32.23       13.10     22.82 o 
   1   8  17      812.13     1058.44     76.71 o 
   2   8  17        5.88       43.25     29.40 o 
   3   8  17        9.48      -36.60     59.70 o 
   4   8  17        0.32      -10.36     74.70 o 
  -7   9  17      347.02      409.72     66.94 o 
  -6   9  17       45.65       51.42     34.33 o 
  -5   9  17      596.87      645.71     62.82 o 
  -4   9  17        0.08       -0.67     24.99 o 
  -3   9  17      286.08      241.67     34.51 o 
  -2   9  17        8.92       -3.09     23.44 o 
  -1   9  17     1044.17     1087.27    111.95 o 
   0   9  17        0.10       10.03     24.95 o 
   1   9  17        4.99      -17.27     23.47 o 
   2   9  17       88.22       78.35     43.68 o 
   3   9  17      202.94      272.43     87.27 o 
   4   9  17       36.76       44.27     79.88 o 
  -6  10  17       22.67       45.46     33.70 o 
  -5  10  17      114.55       95.58     34.98 o 
  -4  10  17      189.87      127.89     32.41 o 
  -3  10  17      373.84      279.58     39.13 o 
  -2  10  17       99.20       76.94     27.24 o 
  -1  10  17        0.42       23.66     28.06 o 
   0  10  17      105.40       85.14     30.92 o 
   1  10  17      418.46      412.95     49.76 o 
   2  10  17      236.77      189.01     43.26 o 
   3  10  17       89.77       81.57     73.45 o 
  -6  11  17      238.67      227.44     51.21 o 
  -5  11  17       20.19      -21.68     29.72 o 
  -4  11  17        6.70       36.62     30.42 o 
  -3  11  17       73.26       37.13     29.77 o 
  -2  11  17       55.15      106.44     30.76 o 
  -1  11  17      129.90      190.07     37.65 o 
   0  11  17       69.76       84.67     32.46 o 
   1  11  17        2.25      -25.61     31.94 o 
   2  11  17       74.49       42.10     36.35 o 
   3  11  17       51.18       45.04     59.09 o 
  -5  12  17       14.98       60.63     35.70 o 
  -4  12  17      814.05      841.48     82.84 o 
  -3  12  17        2.47      -17.35     28.06 o 
  -2  12  17      288.38      316.89     42.03 o 
  -1  12  17      100.02       79.79     33.23 o 
   0  12  17      247.70      250.98     43.74 o 
   1  12  17        2.00       53.70     42.73 o 
   2  12  17      200.53      149.38     44.41 o 
  -4  13  17       19.88      -42.92     32.83 o 
  -3  13  17       33.65       51.80     36.04 o 
  -2  13  17      574.62      577.85     76.36 o 
  -1  13  17      100.64      128.58     42.47 o 
   0  13  17      114.23      111.81     55.80 o 
   1  13  17        0.40       -1.23     43.11 o 
  -3  14  17      115.42       29.35     39.85 o 
  -2  14  17       64.68       82.53     35.46 o 
  -1  14  17        0.31       20.96     37.73 o 
   0  14  17      115.90      128.34     43.83 o 
  -8   0  18      169.92      152.62     55.24 o 
  -6   0  18      102.53       46.98     39.61 o 
  -4   0  18     1122.82     1061.04     98.72 o 
  -2   0  18        9.49        7.49     29.84 o 
   0   0  18     1560.91     1735.92    116.97 o 
   2   0  18     1419.27     1147.29    156.89 o 
   4   0  18        6.29      -54.95     82.08 o 
  -8   1  18       39.44       54.66     36.27 o 
  -7   1  18      254.71      206.02     39.24 o 
  -6   1  18      284.71      246.06     36.85 o 
  -5   1  18       51.32       15.91     24.85 o 
  -4   1  18      109.92       69.78     24.23 o 
  -3   1  18      309.86      257.53     56.09 o 
  -2   1  18     1151.55     1383.25     79.63 o 
  -1   1  18      214.43      206.67     26.70 o 
   0   1  18      233.21      269.87     25.36 o 
   1   1  18       33.34        5.10     23.14 o 
   2   1  18      133.73       73.21     41.40 o 
   3   1  18      136.42       92.23     53.30 o 
   4   1  18       37.72       15.10     62.50 o 
   5   1  18      100.04      202.92    119.24 o 
  -8   2  18      189.09      182.31     43.02 o 
  -7   2  18      199.44      231.17     41.86 o 
  -6   2  18        6.55       26.54     28.74 o 
  -5   2  18      118.12       40.57     32.17 o 
  -4   2  18      549.62      554.99     43.12 o 
  -3   2  18      665.02      673.12     62.38 o 
  -2   2  18      138.93      144.47     27.28 o 
  -1   2  18       62.90       54.95     18.43 o 
   0   2  18      563.71      610.22     44.14 o 
   1   2  18      629.63      737.19     57.82 o 
   2   2  18      168.58      165.06     56.40 o 
   3   2  18       28.59       19.58     47.59 o 
   4   2  18       75.52       27.94     62.80 o 
   5   2  18      154.05      110.23     73.70 o 
  -8   3  18       34.44       23.15     37.51 o 
  -7   3  18      992.09      886.77     74.73 o 
  -6   3  18       96.32       74.14     31.86 o 
  -5   3  18      300.14      283.03     36.54 o 
  -4   3  18        0.01       -9.57     22.08 o 
  -3   3  18      939.00     1061.97     64.44 o 
  -2   3  18      414.61      370.14     34.43 o 
  -1   3  18     1362.92     1589.90    104.73 o 
   0   3  18      243.58      178.27     38.64 o 
   1   3  18       10.08       33.73     23.40 o 
   2   3  18        0.92      -50.33     33.55 o 
   3   3  18      733.87      974.99    120.98 o 
   4   3  18       62.83      138.91     70.38 o 
   5   3  18      123.58      101.45    115.02 o 
  -7   4  18       95.79       76.82     35.98 o 
  -6   4  18       76.83       43.06     30.10 o 
  -5   4  18      853.58      767.74     94.71 o 
  -4   4  18       11.96       15.53     22.31 o 
  -3   4  18     1006.86     1188.94     68.37 o 
  -2   4  18       19.79        6.28     18.39 o 
  -1   4  18       20.29       34.22     18.55 o 
   0   4  18        2.98      -14.91     22.25 o 
   1   4  18      864.25     1049.36     71.03 o 
   2   4  18       12.25      -34.53     54.04 o 
   3   4  18       55.99      166.42     74.15 o 
   4   4  18        2.52       68.00     72.30 o 
  -7   5  18      426.87      555.55     57.84 o 
  -6   5  18       22.96       65.33     32.62 o 
  -5   5  18      652.04      591.62     88.36 o 
  -4   5  18       77.38       87.73     26.28 o 
  -3   5  18      478.64      360.84     35.58 o 
  -2   5  18      948.70      913.72     58.29 o 
  -1   5  18     1225.52     1300.58     72.82 o 
   0   5  18      116.94       75.43     28.71 o 
   1   5  18       24.47       24.27     28.31 o 
   2   5  18       66.96       64.41     59.22 o 
   3   5  18      444.19      305.43     89.11 o 
   4   5  18       13.61       -5.93     68.84 o 
  -7   6  18       22.12       12.54     35.13 o 
  -6   6  18       39.88        9.19     31.81 o 
  -5   6  18      191.55      125.14     33.31 o 
  -4   6  18      672.65      592.53     88.00 o 
  -3   6  18      488.19      507.94     52.27 o 
  -2   6  18      149.20      108.51     25.54 o 
  -1   6  18       16.62       30.47     30.28 o 
   0   6  18      241.52      232.72     44.44 o 
   1   6  18      166.36      233.33     42.80 o 
   2   6  18      140.94       69.56    108.87 o 
   3   6  18        4.53       91.58     68.54 o 
   4   6  18       29.93       58.94     72.96 o 
  -7   7  18       46.05       -2.81     34.99 o 
  -6   7  18      381.78      425.29     51.03 o 
  -5   7  18       93.01       49.83     28.22 o 
  -4   7  18       16.45       18.27     25.18 o 
  -3   7  18      144.10      115.98     27.61 o 
  -2   7  18      265.84      274.91     44.09 o 
  -1   7  18      642.57      623.67     55.07 o 
   0   7  18       76.80       47.82     25.30 o 
   1   7  18        0.97        6.89     29.94 o 
   2   7  18       61.94      100.66     67.70 o 
   3   7  18      195.17      198.08     96.63 o 
   4   7  18       70.53       66.61     72.10 o 
  -6   8  18      167.36      145.30     39.07 o 
  -5   8  18       27.09       -5.19     27.56 o 
  -4   8  18      888.83      901.84     89.74 o 
  -3   8  18       25.39        4.79     24.38 o 
  -2   8  18       23.47       50.03     25.51 o 
  -1   8  18        7.05       32.83     24.01 o 
   0   8  18      676.54      818.08     96.20 o 
   1   8  18        5.45       10.85     24.75 o 
   2   8  18      291.40      321.56     69.93 o 
   3   8  18        0.79       52.35     71.13 o 
  -6   9  18      256.38      276.41     60.30 o 
  -5   9  18       29.97       47.77     30.62 o 
  -4   9  18       37.97       56.37     27.87 o 
  -3   9  18      196.54      127.13     29.91 o 
  -2   9  18      195.25      188.22     33.62 o 
  -1   9  18      468.96      395.72     51.45 o 
   0   9  18       11.46        9.25     25.89 o 
   1   9  18        1.58       -2.50     26.62 o 
   2   9  18       87.39       91.69     35.34 o 
   3   9  18       80.77       34.16     78.39 o 
  -6  10  18       35.05       23.50     34.98 o 
  -5  10  18       78.44       88.28     33.15 o 
  -4  10  18      435.53      376.89     44.00 o 
  -3  10  18       21.11      -20.53     28.24 o 
  -2  10  18        0.65       14.68     27.37 o 
  -1  10  18        7.38       24.35     28.18 o 
   0  10  18      501.94      550.96     76.17 o 
   1  10  18       78.43       75.95     50.14 o 
   2  10  18       81.23      102.28     38.31 o 
   3  10  18        0.30        4.61     74.30 o 
  -5  11  18      125.14       93.09     34.97 o 
  -4  11  18       12.32       60.64     31.80 o 
  -3  11  18      200.14      207.75     39.68 o 
  -2  11  18      236.71      157.98     35.27 o 
  -1  11  18      365.07      334.54     47.63 o 
   0  11  18      193.00      168.19     38.27 o 
   1  11  18        0.80      -23.66     33.61 o 
   2  11  18        8.81       22.94     36.29 o 
  -4  12  18        0.54       21.42     33.03 o 
  -3  12  18      200.30      171.82     37.62 o 
  -2  12  18        2.71       41.82     31.83 o 
  -1  12  18      115.27      138.65     37.67 o 
   0  12  18        2.25      -15.12     31.64 o 
   1  12  18      443.54      520.13     75.63 o 
  -3  13  18      106.35      131.79     37.61 o 
  -2  13  18       32.61      138.74     37.96 o 
  -1  13  18      455.24      478.09     95.00 o 
   0  13  18        3.27       21.02     37.93 o 
  -7   0  19      241.56      135.41     78.39 o 
  -5   0  19      728.89      541.11     68.98 o 
  -3   0  19     1138.29     1108.44    158.35 o 
  -1   0  19      116.26       55.51     29.50 o 
   1   0  19      166.85      217.91     63.17 o 
   3   0  19       25.13        0.01     62.24 o 
  -7   1  19      169.53      121.63     36.05 o 
  -6   1  19        5.71      -17.67     28.35 o 
  -5   1  19      118.69      136.31     32.83 o 
  -4   1  19        0.51       14.93     22.30 o 
  -3   1  19     1067.50     1183.03     70.13 o 
  -2   1  19        0.45       14.35     21.15 o 
  -1   1  19      956.84     1035.64     64.06 o 
   0   1  19       22.21       28.92     22.62 o 
   1   1  19       42.27       57.41     26.76 o 
   2   1  19      364.75      402.98     65.44 o 
   3   1  19      463.30      369.30     66.87 o 
   4   1  19        4.66       10.91     67.91 o 
  -7   2  19        2.04        4.33     31.08 o 
  -6   2  19       93.26       72.06     32.16 o 
  -5   2  19      256.65      174.36     32.35 o 
  -4   2  19      237.07      259.38     48.28 o 
  -3   2  19      217.31      234.02     29.14 o 
  -2   2  19       53.71       55.32     21.42 o 
  -1   2  19       61.77       82.29     21.24 o 
   0   2  19      563.36      525.20     44.38 o 
   1   2  19      464.26      470.57     47.84 o 
   2   2  19      208.86      222.67     48.38 o 
   3   2  19        2.30      -36.71     46.43 o 
   4   2  19      121.22       42.12     68.06 o 
  -7   3  19      211.96      161.14     46.02 o 
  -6   3  19      981.34      977.28    121.78 o 
  -5   3  19       28.50       52.35     31.35 o 
  -4   3  19        9.40       39.53     24.68 o 
  -3   3  19       82.48       47.26     22.77 o 
  -2   3  19      490.73      597.43     44.92 o 
  -1   3  19      322.45      241.27     27.82 o 
   0   3  19       29.06       -6.80     23.51 o 
   1   3  19       10.51      -23.96     25.16 o 
   2   3  19      187.17      189.28     50.36 o 
   3   3  19       45.17       -0.61     63.59 o 
   4   3  19      172.09      266.91     96.13 o 
  -7   4  19        3.93        4.42     33.99 o 
  -6   4  19       16.22       48.14     32.57 o 
  -5   4  19       53.13       43.08     28.43 o 
  -4   4  19      979.49      908.99     77.39 o 
  -3   4  19        5.44       23.43     21.97 o 
  -2   4  19        0.63       -7.74     19.81 o 
  -1   4  19       16.46        8.38     19.04 o 
   0   4  19      952.56     1153.09     92.60 o 
   1   4  19        1.64      -11.24     32.18 o 
   2   4  19      397.86      320.84    142.02 o 
   3   4  19        0.98      107.86     71.24 o 
   4   4  19       46.90       70.09    102.73 o 
  -7   5  19        7.21      -27.31     34.69 o 
  -6   5  19      348.11      345.65     46.66 o 
  -5   5  19        1.71       25.22     26.13 o 
  -4   5  19        7.05        0.60     24.75 o 
  -3   5  19      204.55      179.12     28.91 o 
  -2   5  19     1093.42     1053.54     64.06 o 
  -1   5  19      302.09      250.57     30.68 o 
   0   5  19      163.16      186.49     39.41 o 
   1   5  19        0.58       28.65     38.63 o 
   2   5  19      178.03      288.18     80.99 o 
   3   5  19       22.26       19.44     70.42 o 
   4   5  19       77.85       26.76     78.45 o 
  -6   6  19       29.20       42.86     34.06 o 
  -5   6  19      192.56      167.27     32.90 o 
  -4   6  19      293.69      378.46     46.50 o 
  -3   6  19      170.87      195.46     32.51 o 
  -2   6  19       39.32       18.95     22.32 o 
  -1   6  19       38.75       51.21     22.33 o 
   0   6  19      507.73      582.53     65.85 o 
   1   6  19      191.97      108.35     44.47 o 
   2   6  19       20.70       13.15     61.04 o 
   3   6  19       24.09       85.30     71.04 o 
  -6   7  19       16.90       20.25     33.97 o 
  -5   7  19       75.77       58.55     29.55 o 
  -4   7  19       20.99       23.52     25.61 o 
  -3   7  19      601.74      669.75     60.05 o 
  -2   7  19       72.75       93.31     26.56 o 
  -1   7  19      715.03      729.10     82.76 o 
   0   7  19       10.35       -7.99     35.47 o 
   1   7  19        1.25      -38.81     45.48 o 
   2   7  19        9.15       17.35     63.68 o 
   3   7  19      196.25      235.08    120.14 o 
  -6   8  19        5.93       -6.20     33.96 o 
  -5   8  19      212.52      181.46     36.38 o 
  -4   8  19        0.58       25.57     26.65 o 
  -3   8  19      118.46      184.23     32.89 o 
  -2   8  19       17.31      -17.53     25.92 o 
  -1   8  19       18.30       41.99     36.40 o 
   0   8  19        4.64       18.32     25.71 o 
   1   8  19      540.27      568.37     90.45 o 
   2   8  19        0.14       54.10     70.06 o 
   3   8  19       25.09      176.11     88.65 o 
  -5   9  19      105.58       46.69     32.18 o 
  -4   9  19        0.75      -15.09     27.29 o 
  -3   9  19       71.73       56.96     30.37 o 
  -2   9  19       69.59       41.26     28.79 o 
  -1   9  19      264.13      331.19     54.38 o 
   0   9  19       16.10       -1.94     28.12 o 
   1   9  19       76.72       35.08     33.06 o 
   2   9  19        1.20        1.53     69.95 o 
  -5  10  19      268.56      257.07     54.97 o 
  -4  10  19      334.12      353.49     47.21 o 
  -3  10  19      282.52      208.56     39.76 o 
  -2  10  19       33.08       35.70     30.18 o 
  -1  10  19       92.90       23.22     30.62 o 
   0  10  19      157.05      168.11     42.96 o 
   1  10  19      203.26      182.33     79.76 o 
   2  10  19        0.23       29.79     40.48 o 
  -4  11  19       32.76      -33.02     33.03 o 
  -3  11  19       93.04      108.50     35.35 o 
  -2  11  19      437.53      357.89     45.73 o 
  -1  11  19       69.40       69.61     30.26 o 
   0  11  19       34.90       62.07     33.53 o 
   1  11  19        0.39       37.16     38.05 o 
  -3  12  19        1.46      -10.82     31.09 o 
  -2  12  19        0.02      -20.84     34.12 o 
  -1  12  19       33.71       40.55     33.70 o 
   0  12  19      375.29      348.75     55.41 o 
  -6   0  20       10.63       -8.88     47.29 o 
  -4   0  20      577.64      476.52     64.80 o 
  -2   0  20        1.47      -11.05     30.26 o 
   0   0  20      785.82      942.13    124.74 o 
   2   0  20      146.98      209.19    277.77 o 
  -7   1  20       30.81       44.58     35.34 o 
  -6   1  20      151.83      102.66     34.08 o 
  -5   1  20        8.10       26.14     28.51 o 
  -4   1  20      110.83       77.72     25.96 o 
  -3   1  20        8.91       21.36     22.66 o 
  -2   1  20      579.60      514.89     68.28 o 
  -1   1  20       32.22       31.64     20.11 o 
   0   1  20       66.18        6.29     23.22 o 
   1   1  20        9.67       14.10     27.89 o 
   2   1  20       85.01       57.98     47.37 o 
   3   1  20       72.35       23.78     58.53 o 
  -7   2  20       29.28       43.20     33.78 o 
  -6   2  20       84.73       29.46     32.46 o 
  -5   2  20      248.69      246.18     36.96 o 
  -4   2  20      427.29      316.53     37.04 o 
  -3   2  20      120.91      125.97     26.75 o 
  -2   2  20        0.10      -13.99     20.67 o 
  -1   2  20       46.76       19.43     19.62 o 
   0   2  20      407.17      485.89     44.64 o 
   1   2  20      110.89       81.19     34.18 o 
   2   2  20      164.05       84.27     54.42 o 
   3   2  20        4.90       23.61     50.87 o 
  -6   3  20       71.33       45.69     32.70 o 
  -5   3  20      353.29      292.34     41.68 o 
  -4   3  20        7.09       26.21     26.06 o 
  -3   3  20      144.04      173.41     38.55 o 
  -2   3  20       59.72       74.04     23.82 o 
  -1   3  20      236.95      257.04     28.79 o 
   0   3  20        3.97      -10.00     24.78 o 
   1   3  20      302.11      262.95     49.93 o 
   2   3  20       80.31       84.27     76.46 o 
   3   3  20      269.61      317.89    111.53 o 
  -6   4  20        8.32       46.71     32.38 o 
  -5   4  20      577.77      677.06     55.76 o 
  -4   4  20       14.10      -14.45     24.43 o 
  -3   4  20      271.61      312.14     48.94 o 
  -2   4  20        0.35       -6.45     21.22 o 
  -1   4  20      474.52      463.63     52.39 o 
   0   4  20        6.73       37.23     27.89 o 
   1   4  20      434.27      234.30     94.95 o 
   2   4  20        3.11       26.03     73.97 o 
   3   4  20        5.97       -0.33     95.09 o 
  -6   5  20        0.13      -13.20     33.10 o 
  -5   5  20       58.58       29.59     29.81 o 
  -4   5  20       54.20       58.92     28.70 o 
  -3   5  20      644.95      702.20     55.94 o 
  -2   5  20       10.31       -2.76     22.92 o 
  -1   5  20      313.56      269.16     56.11 o 
   0   5  20        0.84      -12.00     35.36 o 
   1   5  20       35.30       20.88     47.09 o 
   2   5  20       12.76       35.58     69.63 o 
   3   5  20      175.94      268.66     94.23 o 
  -6   6  20       30.88       13.85     33.76 o 
  -5   6  20      213.18      219.43     38.58 o 
  -4   6  20      286.93      213.53     52.79 o 
  -3   6  20       65.44       46.57     27.58 o 
  -2   6  20       43.94       24.26     23.20 o 
  -1   6  20       70.98       75.58     40.87 o 
   0   6  20      215.00      132.57     46.12 o 
   1   6  20      191.90      155.03     61.62 o 
   2   6  20       81.73       70.56     76.58 o 
  -5   7  20        2.54       17.93     29.54 o 
  -4   7  20       75.75      112.70     31.00 o 
  -3   7  20       84.56       47.56     27.33 o 
  -2   7  20      658.26      653.43     52.84 o 
  -1   7  20       80.29       67.82     26.98 o 
   0   7  20       16.69        6.78     38.38 o 
   1   7  20        7.99        3.85     55.94 o 
   2   7  20      150.99      111.62     80.81 o 
  -5   8  20        4.14      -11.40     29.91 o 
  -4   8  20      441.18      337.76     43.14 o 
  -3   8  20        5.03       -8.38     26.05 o 
  -2   8  20       25.80       63.38     29.56 o 
  -1   8  20        0.64       43.48     28.86 o 
   0   8  20      512.33      663.98     75.37 o 
   1   8  20        6.99       -6.84     51.38 o 
   2   8  20       48.04      -45.48     96.76 o 
  -4   9  20       58.19       48.46     31.34 o 
  -3   9  20        2.05       33.13     29.79 o 
  -2   9  20      391.37      444.70     66.99 o 
  -1   9  20        0.63      -38.64     27.31 o 
   0   9  20       53.89       33.13     30.63 o 
   1   9  20       11.97      -32.58     53.69 o 
  -4  10  20       78.40      102.82     37.69 o 
  -3  10  20       91.82       38.27     33.30 o 
  -2  10  20       18.59       33.10     31.00 o 
  -1  10  20       38.31       44.19     30.73 o 
   0  10  20      105.13      111.25     43.88 o 
  -2  11  20       41.15       27.08     33.52 o 
  -1  11  20       90.24       65.89     33.92 o 
  -5   0  21      311.14      261.84    102.55 o 
  -3   0  21      144.33      144.03     55.59 o 
  -1   0  21      206.54      190.53     42.48 o 
   1   0  21      206.39      184.79     79.31 o 
  -6   1  21      175.65       84.77     46.40 o 
  -5   1  21       24.88       23.11     31.35 o 
  -4   1  21        1.18       33.54     26.44 o 
  -3   1  21      490.32      523.77     52.72 o 
  -2   1  21       13.96       -0.36     22.22 o 
  -1   1  21      412.19      396.71     43.11 o 
   0   1  21        0.89       27.76     25.54 o 
   1   1  21      127.66      123.62     37.99 o 
   2   1  21        8.98       68.28     51.77 o 
  -6   2  21        6.23       19.61     34.59 o 
  -5   2  21      397.19      373.79     43.35 o 
  -4   2  21      285.99      226.96     34.46 o 
  -3   2  21       69.48       50.65     26.08 o 
  -2   2  21        0.07        6.66     22.64 o 
  -1   2  21      136.90      148.85     28.45 o 
   0   2  21       48.20       62.44     27.22 o 
   1   2  21      180.44      151.72     56.80 o 
   2   2  21       15.28       41.45     57.09 o 
  -6   3  21      187.79      166.48     45.90 o 
  -5   3  21        1.22       10.67     28.80 o 
  -4   3  21        0.94        9.16     26.93 o 
  -3   3  21      365.02      220.94     47.14 o 
  -2   3  21       47.11       26.72     23.29 o 
  -1   3  21      127.81       99.77     24.25 o 
   0   3  21       90.41       69.61     28.50 o 
   1   3  21        0.24       -6.46     48.86 o 
   2   3  21      200.12      364.33    215.57 o 
  -6   4  21      132.67       93.80     38.95 o 
  -5   4  21       17.44        9.64     28.54 o 
  -4   4  21      481.41      495.73     57.25 o 
  -3   4  21        1.56       21.82     23.99 o 
  -2   4  21        1.22        4.07     23.02 o 
  -1   4  21       56.38       47.77     22.99 o 
   0   4  21      487.22      546.21     72.27 o 
   1   4  21        9.06      -27.11     50.29 o 
   2   4  21       86.12       95.16     83.05 o 
  -5   5  21        2.36      -11.44     29.42 o 
  -4   5  21       65.33       81.21     31.92 o 
  -3   5  21      141.70      142.21     30.81 o 
  -2   5  21      212.65      226.08     33.98 o 
  -1   5  21      120.70      106.08     33.97 o 
   0   5  21        1.38       -2.15     32.34 o 
   1   5  21        8.38       17.63     51.96 o 
   2   5  21      170.49      118.40    191.85 o 
  -5   6  21      215.94      222.29     49.90 o 
  -4   6  21       93.47       98.32     32.37 o 
  -3   6  21       20.68       41.32     27.31 o 
  -2   6  21        2.99      -34.91     23.27 o 
  -1   6  21      236.39      241.98     35.31 o 
   0   6  21      265.42      267.01     46.93 o 
   1   6  21      123.78      105.98     60.93 o 
  -4   7  21        6.58      -18.15     28.65 o 
  -3   7  21      399.38      408.59     64.01 o 
  -2   7  21      125.83      143.90     33.22 o 
  -1   7  21      108.54      110.52     39.89 o 
   0   7  21       40.22       76.09     43.19 o 
   1   7  21       62.21       45.84    105.35 o 
  -4   8  21        3.53       12.34     30.79 o 
  -3   8  21      102.49       55.25     31.65 o 
  -2   8  21        1.18        0.96     29.70 o 
  -1   8  21      275.75      275.24     39.05 o 
   0   8  21        2.44      -44.75     40.41 o 
  -3   9  21      302.85      325.06     56.02 o 
  -2   9  21       21.34       40.10     32.21 o 
  -1   9  21      180.11      191.04     37.17 o 
  -4   0  22      266.97      219.38     49.08 o 
  -2   0  22        5.13        9.52     36.55 o 
   0   0  22      495.29      408.03     68.89 o 
  -5   1  22       57.34       18.76     32.50 o 
  -4   1  22       26.43       52.47     28.93 o 
  -3   1  22       41.94       47.09     27.13 o 
  -2   1  22      180.66      166.64     29.84 o 
  -1   1  22        7.11       38.89     34.46 o 
   0   1  22       11.35       11.60     26.79 o 
   1   1  22        1.40       10.72     33.58 o 
  -5   2  22      202.94      212.86     39.01 o 
  -4   2  22      218.87      157.80     32.57 o 
  -3   2  22       26.58       62.48     27.87 o 
  -2   2  22       43.01       43.20     24.49 o 
  -1   2  22       44.28       74.56     24.36 o 
   0   2  22      169.13      124.02     34.84 o 
   1   2  22       32.65        5.96     35.62 o 
  -5   3  22        3.69       20.77     30.10 o 
  -4   3  22       58.27       69.72     31.43 o 
  -3   3  22      334.19      410.21     41.86 o 
  -2   3  22       16.93       35.06     25.21 o 
  -1   3  22      135.92      129.91     33.20 o 
   0   3  22       11.90       21.55     29.53 o 
   1   3  22       69.45       28.07     79.64 o 
  -5   4  22      363.87      297.16     54.39 o 
  -4   4  22        0.39       11.00     28.58 o 
  -3   4  22      143.62      100.33     29.36 o 
  -2   4  22        0.18       22.38     24.33 o 
  -1   4  22       98.94       18.83     31.87 o 
   0   4  22       21.56       41.32     35.44 o 
   1   4  22       93.57      120.58     86.40 o 
  -4   5  22       21.81       -2.96     29.32 o 
  -3   5  22      308.12      290.86     40.68 o 
  -2   5  22       27.57       14.14     25.61 o 
  -1   5  22      226.26      259.15     52.02 o 
   0   5  22       11.62       70.88     36.86 o 
  -4   6  22      112.26      178.42     38.48 o 
  -3   6  22        5.53       19.09     28.64 o 
  -2   6  22       73.75       47.59     36.15 o 
  -1   6  22      229.92      163.79     42.49 o 
   0   6  22      251.35      302.17     51.99 o 
  -3   7  22       64.58       52.93     30.66 o 
  -2   7  22      114.00      100.59     33.24 o 
  -1   7  22       63.51       -8.22     28.99 o 
  -3   0  23       26.44      -18.96     38.38 o 
  -1   0  23      134.56      163.61     45.34 o 
  -4   1  23        1.28      -18.66     28.48 o 
  -3   1  23      335.64      337.32     39.44 o 
  -2   1  23        6.96       37.09     27.01 o 
  -1   1  23       71.15       58.07     26.00 o 
   0   1  23       52.57       11.12     29.54 o 
  -3   2  23       24.00       11.18     28.04 o 
  -2   2  23        0.16        7.85     25.89 o 
  -1   2  23      126.40      129.65     27.84 o 
   0   2  23      163.27      174.11     36.33 o 
  -3   3  23       52.28      -23.93     26.99 o 
  -2   3  23      204.32      180.73     32.00 o 
  -1   3  23       23.86       29.84     31.80 o 
  -3   4  23        0.13       25.97     28.76 o 
  -2   4  23      113.35       80.63     30.05 o 
  -1   4  23        2.06       16.12     35.02 o 
                                                 
